# Supplementary material for: Identification and Evolutionary Analysis of Cotton (Gossypium hirsutum) WOX Family Genes and Their Potential Function in Somatic Embryogenesis
Source: Int J Mol Sci. 2023 Jul 4;24(13):11077. doi: 10.3390/ijms241311077 (PMC10342170; doi:10.3390/ijms241311077)
Supplement: Supplementary file 1 [file ijms-24-11077-s001.zip]

Archive with 5 entries (5 files):
- Figure S1.pdf
- Figure S2.pdf
- Figure S3.pdf
- Table S1.pdf
- Table S2.xlsx
