# Supplementary material for: Identification and Evolutionary Analysis of Cotton (Gossypium hirsutum) WOX Family Genes and Their Potential Function in Somatic Embryogenesis
Source: Int J Mol Sci. 2023 Jul 4;24(13):11077. doi: 10.3390/ijms241311077 (PMC10342170; doi:10.3390/ijms241311077)
Supplement: Supplementary file 1 [file ijms-24-11077-s001.zip › Table S2.xlsx]

## Sheet: 表格1
Table S2. Distrubution of cis-acting elements in cotton WOX genes’ promoter regions.
gene ID	cis-acting element ID	sequence	start	length	strand	function calssification
GH_A01G1199	TCCC-motif	TCTCCCT	754	7	-	light response
GH_A01G1199	LTR	CCGAAA	796	6	+	cold response
GH_A01G1199	ARE	AAACCA	927	6	+	anoxic response
GH_A01G1199	O2-site	GATGA(C/T)(A/G)TG(A/G)	1361	8	-	zein metsbolism regulation
GH_A01G1199	TATA	TATAAAAT	500	8	-	core promotor /enhancer element
GH_A01G1199	TATA	TATAAAAT	553	8	+	core promotor /enhancer element
GH_A01G1199	TATA	TATAAAAT	1228	8	-	core promotor /enhancer element
GH_A01G1199	ERE	ATTTTAAA	115	8	-	ETH response
GH_A01G1199	ERE	ATTTTAAA	1035	8	+	ETH response
GH_A01G1199	ERE	ATTTTAAA	1037	8	-	ETH response
GH_A01G1199	ERE	ATTTCATA	1120	8	+	ETH response
GH_A01G1199	ERE	ATTTTAAA	1167	8	-	ETH response
GH_A01G1199	ERE	ATTTTAAA	1332	8	-	ETH response
GH_A01G1199	Box 4	ATTAAT	91	6	+	light response
GH_A01G1199	Box 4	ATTAAT	97	6	+	light response
GH_A01G1199	Box 4	ATTAAT	121	6	+	light response
GH_A01G1199	Box 4	ATTAAT	481	6	+	light response
GH_A01G1199	Box 4	ATTAAT	1053	6	-	light response
GH_A01G1199	Box 4	ATTAAT	1092	6	-	light response
GH_A01G1199	Box 4	ATTAAT	1224	6	-	light response
GH_A01G1199	chs-CMA1a	TTACTTAA	443	8	-	light response
GH_A01G1199	CAAT-box	CAAT	1	4	+	core promotor /enhancer element
GH_A01G1199	CAAT-box	CAAT	3	4	-	core promotor /enhancer element
GH_A01G1199	CAAT-box	CAAT	10	4	+	core promotor /enhancer element
GH_A01G1199	CAAT-box	CAAAT	23	5	+	core promotor /enhancer element
GH_A01G1199	CAAT-box	CAAT	147	4	+	core promotor /enhancer element
GH_A01G1199	CAAT-box	CAAAT	206	5	-	core promotor /enhancer element
GH_A01G1199	CAAT-box	CAAAT	229	5	-	core promotor /enhancer element
GH_A01G1199	CAAT-box	CAAT	294	4	+	core promotor /enhancer element
GH_A01G1199	CAAT-box	CAAT	388	4	+	core promotor /enhancer element
GH_A01G1199	CAAT-box	CAAAT	436	5	+	core promotor /enhancer element
GH_A01G1199	CAAT-box	CAAT	476	4	+	core promotor /enhancer element
GH_A01G1199	CAAT-box	CAAAT	531	5	+	core promotor /enhancer element
GH_A01G1199	CAAT-box	CCAAT	683	5	-	core promotor /enhancer element
GH_A01G1199	CAAT-box	CCAAT	689	5	-	core promotor /enhancer element
GH_A01G1199	CAAT-box	CAAT	804	4	+	core promotor /enhancer element
GH_A01G1199	CAAT-box	CAAT	833	4	-	core promotor /enhancer element
GH_A01G1199	CAAT-box	CAAAT	856	5	-	core promotor /enhancer element
GH_A01G1199	CAAT-box	CAAAT	861	5	+	core promotor /enhancer element
GH_A01G1199	CAAT-box	CAAT	880	4	-	core promotor /enhancer element
GH_A01G1199	CAAT-box	CAAAT	931	5	+	core promotor /enhancer element
GH_A01G1199	CAAT-box	CAAT	969	4	+	core promotor /enhancer element
GH_A01G1199	CAAT-box	CAAT	971	4	-	core promotor /enhancer element
GH_A01G1199	CAAT-box	CAAAT	1152	5	+	core promotor /enhancer element
GH_A01G1199	CAAT-box	CAAT	1303	4	-	core promotor /enhancer element
GH_A01G1199	CAAT-box	CAAAT	1371	5	-	core promotor /enhancer element
GH_A01G1199	CAAT-box	CAAT	1455	4	+	core promotor /enhancer element
GH_A01G1199	I-box	atGATAAGGTC	810	10	-	light response
GH_A01G1199	TATA-box	ATTATA	36	6	+	core promotor /enhancer element
GH_A01G1199	TATA-box	TATAA	37	5	-	core promotor /enhancer element
GH_A01G1199	TATA-box	TATA	38	4	+	core promotor /enhancer element
GH_A01G1199	TATA-box	TATTTAAA	40	8	+	core promotor /enhancer element
GH_A01G1199	TATA-box	TATTTAAA	42	8	-	core promotor /enhancer element
GH_A01G1199	TATA-box	TATTTAAA	48	8	+	core promotor /enhancer element
GH_A01G1199	TATA-box	TATTTAAA	50	8	-	core promotor /enhancer element
GH_A01G1199	TATA-box	TATA	56	4	+	core promotor /enhancer element
GH_A01G1199	TATA-box	TATAAA	61	6	-	core promotor /enhancer element
GH_A01G1199	TATA-box	TATATAA	62	7	-	core promotor /enhancer element
GH_A01G1199	TATA-box	TATATA	63	6	+	core promotor /enhancer element
GH_A01G1199	TATA-box	ATATAT	64	6	+	core promotor /enhancer element
GH_A01G1199	TATA-box	TATA	65	4	+	core promotor /enhancer element
GH_A01G1199	TATA-box	TATTTAAA	113	8	+	core promotor /enhancer element
GH_A01G1199	TATA-box	ATTATA	127	6	+	core promotor /enhancer element
GH_A01G1199	TATA-box	TATATAA	128	7	-	core promotor /enhancer element
GH_A01G1199	TATA-box	TATATA	129	6	+	core promotor /enhancer element
GH_A01G1199	TATA-box	ATATAT	130	6	+	core promotor /enhancer element
GH_A01G1199	TATA-box	TATA	131	4	+	core promotor /enhancer element
GH_A01G1199	TATA-box	TATAA	154	5	-	core promotor /enhancer element
GH_A01G1199	TATA-box	TATA	155	4	+	core promotor /enhancer element
GH_A01G1199	TATA-box	TATAAAA	170	7	-	core promotor /enhancer element
GH_A01G1199	TATA-box	TATAAA	171	6	-	core promotor /enhancer element
GH_A01G1199	TATA-box	TATAA	172	5	-	core promotor /enhancer element
GH_A01G1199	TATA-box	TATA	173	4	+	core promotor /enhancer element
GH_A01G1199	TATA-box	TATTTAAA	216	8	+	core promotor /enhancer element
GH_A01G1199	TATA-box	TATTTAAA	218	8	-	core promotor /enhancer element
GH_A01G1199	TATA-box	TATAAA	238	6	-	core promotor /enhancer element
GH_A01G1199	TATA-box	TATAA	239	5	-	core promotor /enhancer element
GH_A01G1199	TATA-box	TATA	240	4	+	core promotor /enhancer element
GH_A01G1199	TATA-box	ATATAA	488	6	+	core promotor /enhancer element
GH_A01G1199	TATA-box	TATA	489	4	+	core promotor /enhancer element
GH_A01G1199	TATA-box	TATAAAA	501	7	-	core promotor /enhancer element
GH_A01G1199	TATA-box	TATAAA	502	6	-	core promotor /enhancer element
GH_A01G1199	TATA-box	TATATAA	503	7	-	core promotor /enhancer element
GH_A01G1199	TATA-box	TATATA	504	6	+	core promotor /enhancer element
GH_A01G1199	TATA-box	ATATAT	505	6	+	core promotor /enhancer element
GH_A01G1199	TATA-box	TATA	506	4	+	core promotor /enhancer element
GH_A01G1199	TATA-box	ATTATA	509	6	+	core promotor /enhancer element
GH_A01G1199	TATA-box	TATATAA	510	7	-	core promotor /enhancer element
GH_A01G1199	TATA-box	TATATA	511	6	+	core promotor /enhancer element
GH_A01G1199	TATA-box	ATATAA	512	6	+	core promotor /enhancer element
GH_A01G1199	TATA-box	TATA	513	4	+	core promotor /enhancer element
GH_A01G1199	TATA-box	TATA	547	4	+	core promotor /enhancer element
GH_A01G1199	TATA-box	ATATAA	552	6	+	core promotor /enhancer element
GH_A01G1199	TATA-box	TATA	553	4	+	core promotor /enhancer element
GH_A01G1199	TATA-box	TATAAA	727	6	-	core promotor /enhancer element
GH_A01G1199	TATA-box	TATAA	728	5	-	core promotor /enhancer element
GH_A01G1199	TATA-box	TATA	729	4	+	core promotor /enhancer element
GH_A01G1199	TATA-box	TATA	877	4	-	core promotor /enhancer element
GH_A01G1199	TATA-box	taTATAAAtc	1056	9	-	core promotor /enhancer element
GH_A01G1199	TATA-box	TATAAAT	1057	7	-	core promotor /enhancer element
GH_A01G1199	TATA-box	TATAAA	1058	6	-	core promotor /enhancer element
GH_A01G1199	TATA-box	TATATAA	1059	7	-	core promotor /enhancer element
GH_A01G1199	TATA-box	TATATA	1060	6	-	core promotor /enhancer element
GH_A01G1199	TATA-box	ATATAA	1061	6	+	core promotor /enhancer element
GH_A01G1199	TATA-box	TATA	1062	4	-	core promotor /enhancer element
GH_A01G1199	TATA-box	TATAAAT	1083	7	-	core promotor /enhancer element
GH_A01G1199	TATA-box	TATAAA	1084	6	-	core promotor /enhancer element
GH_A01G1199	TATA-box	TATAA	1085	5	-	core promotor /enhancer element
GH_A01G1199	TATA-box	TATA	1086	4	-	core promotor /enhancer element
GH_A01G1199	TATA-box	ATTATA	1115	6	+	core promotor /enhancer element
GH_A01G1199	TATA-box	TATAA	1116	5	-	core promotor /enhancer element
GH_A01G1199	TATA-box	TATA	1117	4	-	core promotor /enhancer element
GH_A01G1199	TATA-box	TACATAAA	1133	8	-	core promotor /enhancer element
GH_A01G1199	TATA-box	ATATAA	1160	6	+	core promotor /enhancer element
GH_A01G1199	TATA-box	TATA	1161	4	-	core promotor /enhancer element
GH_A01G1199	TATA-box	TACATAAA	1189	8	-	core promotor /enhancer element
GH_A01G1199	TATA-box	TATAAAA	1229	7	-	core promotor /enhancer element
GH_A01G1199	TATA-box	TATAAA	1230	6	-	core promotor /enhancer element
GH_A01G1199	TATA-box	TATAA	1231	5	-	core promotor /enhancer element
GH_A01G1199	TATA-box	TATA	1232	4	-	core promotor /enhancer element
GH_A01G1199	TATA-box	TATACA	1252	6	-	core promotor /enhancer element
GH_A01G1199	TATA-box	TATA	1254	4	-	core promotor /enhancer element
GH_A01G1199	TATA-box	TATATA	1463	6	-	core promotor /enhancer element
GH_A01G1199	TATA-box	ATATAA	1464	6	+	core promotor /enhancer element
GH_A01G1199	TATA-box	TATA	1465	4	-	core promotor /enhancer element
GH_A01G1199	Unnamed__4	CTCC	692	4	-	core promotor /enhancer element
GH_A01G1199	Unnamed__4	CTCC	714	4	+	core promotor /enhancer element
GH_A01G1199	Unnamed__4	CTCC	756	4	-	core promotor /enhancer element
GH_A01G1199	Unnamed__4	CTCC	777	4	-	core promotor /enhancer element
GH_A01G1199	Unnamed__4	CTCC	1045	4	-	core promotor /enhancer element
GH_A01G1199	Unnamed__4	CTCC	1378	4	+	core promotor /enhancer element
GH_A01G1199	Unnamed__4	CTCC	1479	4	+	core promotor /enhancer element
GH_A01G1199	WUN-motif	AAATTACT	1079	8	-	wounding and pathogen response
GH_A01G1199	STRE	AGGGG	1450	5	-	heat, osmotic stress, low pH, nutrient starvation stresses response
GH_A01G1552	ARE	AAACCA	1113	6	-	anoxic response
GH_A01G1552	TGA-element	AACGAC	279	6	+	auxin response
GH_A01G1552	TCCC-motif	TCTCCCT	1301	7	-	light response
GH_A01G1552	GT1-motif	GGTTAAT	757	7	-	light response
GH_A01G1552	GT1-motif	GGTTAA	758	6	-	light response
GH_A01G1552	AE-box	AGAAACAA	1221	8	+	light response
GH_A01G1552	TATA	TATAAAAT	511	8	+	core promotor /enhancer element
GH_A01G1552	TATA	TATAAAAT	689	8	+	core promotor /enhancer element
GH_A01G1552	CAAT-box	CAAAT	47	5	+	core promotor /enhancer element
GH_A01G1552	CAAT-box	CAAT	61	4	+	core promotor /enhancer element
GH_A01G1552	CAAT-box	CAAT	70	4	+	core promotor /enhancer element
GH_A01G1552	CAAT-box	CCAAT	142	5	+	core promotor /enhancer element
GH_A01G1552	CAAT-box	CAAT	143	4	+	core promotor /enhancer element
GH_A01G1552	CAAT-box	CAAT	222	4	+	core promotor /enhancer element
GH_A01G1552	CAAT-box	CCAAT	232	5	+	core promotor /enhancer element
GH_A01G1552	CAAT-box	CAAT	233	4	+	core promotor /enhancer element
GH_A01G1552	CAAT-box	CAAT	313	4	+	core promotor /enhancer element
GH_A01G1552	CAAT-box	CAAT	317	4	-	core promotor /enhancer element
GH_A01G1552	CAAT-box	CAAT	365	4	-	core promotor /enhancer element
GH_A01G1552	CAAT-box	CAAT	404	4	-	core promotor /enhancer element
GH_A01G1552	CAAT-box	CAAT	408	4	-	core promotor /enhancer element
GH_A01G1552	CAAT-box	CAAT	460	4	-	core promotor /enhancer element
GH_A01G1552	CAAT-box	CAAT	475	4	+	core promotor /enhancer element
GH_A01G1552	CAAT-box	CAAT	555	4	-	core promotor /enhancer element
GH_A01G1552	CAAT-box	CAAT	870	4	-	core promotor /enhancer element
GH_A01G1552	CAAT-box	CAAT	886	4	+	core promotor /enhancer element
GH_A01G1552	CAAT-box	CCAAT	945	5	+	core promotor /enhancer element
GH_A01G1552	CAAT-box	CAAT	946	4	+	core promotor /enhancer element
GH_A01G1552	CAAT-box	CCAAT	1013	5	+	core promotor /enhancer element
GH_A01G1552	CAAT-box	CAAT	1014	4	+	core promotor /enhancer element
GH_A01G1552	CAAT-box	CAAT	1023	4	+	core promotor /enhancer element
GH_A01G1552	CAAT-box	CCAAT	1032	5	+	core promotor /enhancer element
GH_A01G1552	CAAT-box	CAAT	1033	4	+	core promotor /enhancer element
GH_A01G1552	CAAT-box	CAAAT	1040	5	+	core promotor /enhancer element
GH_A01G1552	CAAT-box	CAAAT	1080	5	+	core promotor /enhancer element
GH_A01G1552	CAAT-box	CAAT	1091	4	+	core promotor /enhancer element
GH_A01G1552	CAAT-box	CAAT	1102	4	-	core promotor /enhancer element
GH_A01G1552	CAAT-box	CAAAT	1106	5	-	core promotor /enhancer element
GH_A01G1552	CAAT-box	CCAAT	1111	5	-	core promotor /enhancer element
GH_A01G1552	CAAT-box	CAAT	1226	4	+	core promotor /enhancer element
GH_A01G1552	CAAT-box	CAAT	1273	4	-	core promotor /enhancer element
GH_A01G1552	CAAT-box	CCAAT	1353	5	+	core promotor /enhancer element
GH_A01G1552	CAAT-box	CAAT	1354	4	+	core promotor /enhancer element
GH_A01G1552	CAAT-box	CAAAT	1416	5	-	core promotor /enhancer element
GH_A01G1552	CAAT-box	CAAT	1426	4	+	core promotor /enhancer element
GH_A01G1552	CAAT-box	CAAT	1477	4	+	core promotor /enhancer element
GH_A01G1552	TATA-box	TATATAA	203	7	-	core promotor /enhancer element
GH_A01G1552	TATA-box	TATATA	204	6	+	core promotor /enhancer element
GH_A01G1552	TATA-box	ATATAT	205	6	+	core promotor /enhancer element
GH_A01G1552	TATA-box	TATATA	206	6	+	core promotor /enhancer element
GH_A01G1552	TATA-box	TATA	208	4	+	core promotor /enhancer element
GH_A01G1552	TATA-box	TATACA	379	6	-	core promotor /enhancer element
GH_A01G1552	TATA-box	TATATA	381	6	+	core promotor /enhancer element
GH_A01G1552	TATA-box	ATATAT	382	6	+	core promotor /enhancer element
GH_A01G1552	TATA-box	TATA	383	4	+	core promotor /enhancer element
GH_A01G1552	TATA-box	TATACA	392	6	-	core promotor /enhancer element
GH_A01G1552	TATA-box	TATATA	394	6	+	core promotor /enhancer element
GH_A01G1552	TATA-box	ATATAA	395	6	+	core promotor /enhancer element
GH_A01G1552	TATA-box	TATA	396	4	+	core promotor /enhancer element
GH_A01G1552	TATA-box	TATACA	410	6	-	core promotor /enhancer element
GH_A01G1552	TATA-box	TATA	412	4	+	core promotor /enhancer element
GH_A01G1552	TATA-box	ATTATA	446	6	+	core promotor /enhancer element
GH_A01G1552	TATA-box	TATAA	447	5	-	core promotor /enhancer element
GH_A01G1552	TATA-box	TATA	448	4	+	core promotor /enhancer element
GH_A01G1552	TATA-box	TATAAAA	506	7	-	core promotor /enhancer element
GH_A01G1552	TATA-box	TATAAA	507	6	-	core promotor /enhancer element
GH_A01G1552	TATA-box	TATATAA	508	7	-	core promotor /enhancer element
GH_A01G1552	TATA-box	TATATA	509	6	+	core promotor /enhancer element
GH_A01G1552	TATA-box	ATATAA	510	6	+	core promotor /enhancer element
GH_A01G1552	TATA-box	TATA	511	4	+	core promotor /enhancer element
GH_A01G1552	TATA-box	TATATAA	532	7	-	core promotor /enhancer element
GH_A01G1552	TATA-box	TATATA	533	6	+	core promotor /enhancer element
GH_A01G1552	TATA-box	ATATAT	534	6	+	core promotor /enhancer element
GH_A01G1552	TATA-box	TATA	535	4	+	core promotor /enhancer element
GH_A01G1552	TATA-box	TATACA	557	6	-	core promotor /enhancer element
GH_A01G1552	TATA-box	TATATA	559	6	+	core promotor /enhancer element
GH_A01G1552	TATA-box	ATATAT	560	6	+	core promotor /enhancer element
GH_A01G1552	TATA-box	TATA	561	4	+	core promotor /enhancer element
GH_A01G1552	TATA-box	ATATAA	587	6	+	core promotor /enhancer element
GH_A01G1552	TATA-box	TATA	588	4	+	core promotor /enhancer element
GH_A01G1552	TATA-box	ATATAT	597	6	+	core promotor /enhancer element
GH_A01G1552	TATA-box	TATATA	598	6	+	core promotor /enhancer element
GH_A01G1552	TATA-box	ATATAT	599	6	+	core promotor /enhancer element
GH_A01G1552	TATA-box	TATATA	600	6	+	core promotor /enhancer element
GH_A01G1552	TATA-box	ATATAT	601	6	+	core promotor /enhancer element
GH_A01G1552	TATA-box	TATATTTATATTT	602	12	+	core promotor /enhancer element
GH_A01G1552	TATA-box	TATA	608	4	+	core promotor /enhancer element
GH_A01G1552	TATA-box	TATA	689	4	+	core promotor /enhancer element
GH_A01G1552	TATA-box	TATATA	785	6	-	core promotor /enhancer element
GH_A01G1552	TATA-box	ATATAA	786	6	+	core promotor /enhancer element
GH_A01G1552	TATA-box	TATA	787	4	-	core promotor /enhancer element
GH_A01G1552	TATA-box	TAAAGATT	813	8	-	core promotor /enhancer element
GH_A01G1552	TATA-box	ATATAA	846	6	+	core promotor /enhancer element
GH_A01G1552	TATA-box	TATA	847	4	-	core promotor /enhancer element
GH_A01G1552	TATA-box	ATATAT	852	6	-	core promotor /enhancer element
GH_A01G1552	TATA-box	TATA	853	4	-	core promotor /enhancer element
GH_A01G1552	TATA-box	TATTTAAA	858	8	-	core promotor /enhancer element
GH_A01G1552	TATA-box	taTATAAAtc	965	9	+	core promotor /enhancer element
GH_A01G1552	TATA-box	TATA	1073	4	-	core promotor /enhancer element
GH_A01G1552	Unnamed__4	CTCC	199	4	+	core promotor /enhancer element
GH_A01G1552	Unnamed__4	CTCC	215	4	+	core promotor /enhancer element
GH_A01G1552	Unnamed__4	CTCC	239	4	+	core promotor /enhancer element
GH_A01G1552	Unnamed__4	CTCC	265	4	+	core promotor /enhancer element
GH_A01G1552	Unnamed__4	CTCC	352	4	+	core promotor /enhancer element
GH_A01G1552	Unnamed__4	CTCC	1149	4	+	core promotor /enhancer element
GH_A01G1552	Unnamed__4	CTCC	1303	4	-	core promotor /enhancer element
GH_A01G1552	STRE	AGGGG	217	5	-	heat, osmotic stress, low pH, nutrient starvation stresses response
GH_A01G1552	STRE	AGGGG	289	5	-	heat, osmotic stress, low pH, nutrient starvation stresses response
GH_A01G1552	STRE	AGGGG	1340	5	-	heat, osmotic stress, low pH, nutrient starvation stresses response
GH_A01G1552	ABRE	ACGTG	355	5	-	ABA response
GH_A01G1552	ATCT-motif	AATCTAATCC	1005	9	+	light response
GH_A01G1552	ERE	ATTTTAAA	719	8	-	ETH response
GH_A01G1552	ERE	ATTTTAAA	807	8	+	ETH response
GH_A01G1552	ERE	ATTTTAAA	856	8	+	ETH response
GH_A01G1552	Box 4	ATTAAT	766	6	-	light response
GH_A01G1552	Box 4	ATTAAT	770	6	-	light response
GH_A01G1552	Box 4	ATTAAT	991	6	-	light response
GH_A01G1552	G-box	GCCACGTGGA	353	9	-	light response
GH_A01G1552	chs-CMA1a	TTACTTAA	105	8	+	light response
GH_A01G1552	chs-CMA1a	TTACTTAA	668	8	+	light response
GH_A01G1552	G-Box	CACGTT	355	6	+	light response
GH_A01G1552	MRE	AACCTAA	760	7	+	light response
GH_A01G1552	WUN-motif	AAATTACT	525	8	+	wounding and pathogen response
GH_A01G1552	WUN-motif	AAATTTCTT	824	9	-	wounding and pathogen response
GH_A01G1552	CAT-box	GCCACT	346	6	+	meristem expression
GH_A01G1552	TCT-motif	TCTTAC	273	6	+	light response
GH_A01G1552	TCT-motif	TCTTAC	666	6	+	light response
GH_A01G1552	TCT-motif	TCTTAC	678	6	+	light response
GH_A02G0907	CGTCA-motif	CGTCA	558	5	-	JA response
GH_A02G0907	O2-site	GATGA(C/T)(A/G)TG(A/G)	1382	8	-	zein metsbolism regulation
GH_A02G0907	ERE	ATTTTAAA	865	8	+	ETH response
GH_A02G0907	ERE	ATTTTAAA	1353	8	-	ETH response
GH_A02G0907	Box 4	ATTAAT	861	6	-	light response
GH_A02G0907	Box 4	ATTAAT	872	6	-	light response
GH_A02G0907	Box 4	ATTAAT	1156	6	-	light response
GH_A02G0907	as-1	TGACG	558	5	+	drought response
GH_A02G0907	CAT-box	GCCACT	417	6	+	meristem expression
GH_A02G0907	TGACG-motif	TGACG	558	5	+	JA response
GH_A02G0907	WRE3	CCACCT	1416	6	+	wounding and pathogen response
GH_A02G0907	MBS	CAACTG	270	6	-	drought response
GH_A02G0907	DRE core	GCCGAC	400	6	+	drought response
GH_A02G0907	CARE	CAACTCCC	1296	8	+	ABA response
GH_A02G0907	TGA-element	AACGAC	463	6	-	auxin response
GH_A02G0907	AC-I	(T/C)C(T/C)(C/T)ACC(T/C)ACC	780	8.5	+	xylem and phloem expression
GH_A02G0907	TATA	TATAAAAT	843	8	-	core promotor /enhancer element
GH_A02G0907	TATA	TATAAAAT	1174	8	+	core promotor /enhancer element
GH_A02G0907	CAAT-box	CAAT	54	4	-	core promotor /enhancer element
GH_A02G0907	CAAT-box	CCAAT	98	5	+	core promotor /enhancer element
GH_A02G0907	CAAT-box	CAAT	99	4	+	core promotor /enhancer element
GH_A02G0907	CAAT-box	CAAAT	304	5	+	core promotor /enhancer element
GH_A02G0907	CAAT-box	CAAT	408	4	-	core promotor /enhancer element
GH_A02G0907	CAAT-box	CAAT	554	4	-	core promotor /enhancer element
GH_A02G0907	CAAT-box	CAAT	575	4	-	core promotor /enhancer element
GH_A02G0907	CAAT-box	CCAAT	611	5	-	core promotor /enhancer element
GH_A02G0907	CAAT-box	CAAT	665	4	+	core promotor /enhancer element
GH_A02G0907	CAAT-box	CCAAT	693	5	+	core promotor /enhancer element
GH_A02G0907	CAAT-box	CAAT	694	4	+	core promotor /enhancer element
GH_A02G0907	CAAT-box	CAAT	734	4	+	core promotor /enhancer element
GH_A02G0907	CAAT-box	CAAT	837	4	-	core promotor /enhancer element
GH_A02G0907	CAAT-box	CAAT	1007	4	+	core promotor /enhancer element
GH_A02G0907	CAAT-box	CAAT	1011	4	-	core promotor /enhancer element
GH_A02G0907	CAAT-box	CAAAT	1062	5	+	core promotor /enhancer element
GH_A02G0907	CAAT-box	CAAT	1274	4	-	core promotor /enhancer element
GH_A02G0907	CAAT-box	CAAAT	1392	5	-	core promotor /enhancer element
GH_A02G0907	TATA-box	ATATAA	315	6	+	core promotor /enhancer element
GH_A02G0907	TATA-box	TATA	316	4	+	core promotor /enhancer element
GH_A02G0907	TATA-box	ATATAT	638	6	+	core promotor /enhancer element
GH_A02G0907	TATA-box	TATA	639	4	+	core promotor /enhancer element
GH_A02G0907	TATA-box	TATAAAA	844	7	-	core promotor /enhancer element
GH_A02G0907	TATA-box	TATAAA	845	6	-	core promotor /enhancer element
GH_A02G0907	TATA-box	TATATAA	846	7	-	core promotor /enhancer element
GH_A02G0907	TATA-box	TATATA	847	6	-	core promotor /enhancer element
GH_A02G0907	TATA-box	TATA	849	4	-	core promotor /enhancer element
GH_A02G0907	TATA-box	TATAAAA	854	7	-	core promotor /enhancer element
GH_A02G0907	TATA-box	TATAAA	855	6	-	core promotor /enhancer element
GH_A02G0907	TATA-box	TATAA	856	5	-	core promotor /enhancer element
GH_A02G0907	TATA-box	TATA	857	4	-	core promotor /enhancer element
GH_A02G0907	TATA-box	TATTTAAA	883	8	+	core promotor /enhancer element
GH_A02G0907	TATA-box	TATAAA	1015	6	-	core promotor /enhancer element
GH_A02G0907	TATA-box	TATAA	1016	5	-	core promotor /enhancer element
GH_A02G0907	TATA-box	TATA	1017	4	-	core promotor /enhancer element
GH_A02G0907	TATA-box	ATATAT	1024	6	-	core promotor /enhancer element
GH_A02G0907	TATA-box	TATATA	1025	6	-	core promotor /enhancer element
GH_A02G0907	TATA-box	ATATAT	1026	6	-	core promotor /enhancer element
GH_A02G0907	TATA-box	TATATA	1027	6	-	core promotor /enhancer element
GH_A02G0907	TATA-box	ATATAT	1028	6	-	core promotor /enhancer element
GH_A02G0907	TATA-box	TATATA	1029	6	-	core promotor /enhancer element
GH_A02G0907	TATA-box	ATATAT	1030	6	-	core promotor /enhancer element
GH_A02G0907	TATA-box	TATATA	1031	6	-	core promotor /enhancer element
GH_A02G0907	TATA-box	ATATAA	1032	6	+	core promotor /enhancer element
GH_A02G0907	TATA-box	TATA	1033	4	-	core promotor /enhancer element
GH_A02G0907	TATA-box	TACATAAA	1053	8	+	core promotor /enhancer element
GH_A02G0907	TATA-box	ATATAA	1101	6	+	core promotor /enhancer element
GH_A02G0907	TATA-box	TATA	1102	4	-	core promotor /enhancer element
GH_A02G0907	TATA-box	ATTATA	1127	6	+	core promotor /enhancer element
GH_A02G0907	TATA-box	TATATAA	1128	7	-	core promotor /enhancer element
GH_A02G0907	TATA-box	TATATA	1129	6	-	core promotor /enhancer element
GH_A02G0907	TATA-box	ATATAT	1130	6	-	core promotor /enhancer element
GH_A02G0907	TATA-box	TATATA	1131	6	-	core promotor /enhancer element
GH_A02G0907	TATA-box	ATATAA	1132	6	+	core promotor /enhancer element
GH_A02G0907	TATA-box	TATA	1133	4	-	core promotor /enhancer element
GH_A02G0907	TATA-box	ATTATA	1172	6	+	core promotor /enhancer element
GH_A02G0907	TATA-box	TATAA	1173	5	-	core promotor /enhancer element
GH_A02G0907	TATA-box	TATA	1174	4	-	core promotor /enhancer element
GH_A02G0907	TATA-box	ATATAT	1217	6	-	core promotor /enhancer element
GH_A02G0907	TATA-box	TATA	1218	4	-	core promotor /enhancer element
GH_A02G0907	TATA-box	TATATA	1231	6	-	core promotor /enhancer element
GH_A02G0907	TATA-box	ATATAA	1232	6	+	core promotor /enhancer element
GH_A02G0907	TATA-box	TATA	1233	4	-	core promotor /enhancer element
GH_A02G0907	TATA-box	TATATA	1463	6	-	core promotor /enhancer element
GH_A02G0907	TATA-box	ATATAA	1464	6	+	core promotor /enhancer element
GH_A02G0907	TATA-box	TATA	1465	4	-	core promotor /enhancer element
GH_A02G0907	Unnamed__4	CTCC	89	4	-	core promotor /enhancer element
GH_A02G0907	Unnamed__4	CTCC	108	4	-	core promotor /enhancer element
GH_A02G0907	Unnamed__4	CTCC	112	4	+	core promotor /enhancer element
GH_A02G0907	Unnamed__4	CTCC	133	4	+	core promotor /enhancer element
GH_A02G0907	Unnamed__4	CTCC	162	4	-	core promotor /enhancer element
GH_A02G0907	Unnamed__4	CTCC	477	4	-	core promotor /enhancer element
GH_A02G0907	Unnamed__4	CTCC	523	4	-	core promotor /enhancer element
GH_A02G0907	Unnamed__4	CTCC	720	4	-	core promotor /enhancer element
GH_A02G0907	Unnamed__4	CTCC	1299	4	+	core promotor /enhancer element
GH_A02G0907	Unnamed__4	CTCC	1479	4	+	core promotor /enhancer element
GH_A02G0907	Unnamed__4	CTCC	1491	4	+	core promotor /enhancer element
GH_A02G0907	TCA-element	CCATCTTTTT	1310	9	+	SA response
GH_A02G0907	STRE	AGGGG	489	5	+	heat, osmotic stress, low pH, nutrient starvation stresses response
GH_A02G0907	STRE	AGGGG	902	5	+	heat, osmotic stress, low pH, nutrient starvation stresses response
GH_A02G0907	STRE	AGGGG	1303	5	-	heat, osmotic stress, low pH, nutrient starvation stresses response
GH_A02G2045	GT1-motif	GGTTAA	942	6	-	light response
GH_A02G2045	ARE	AAACCA	432	6	+	anoxic response
GH_A02G2045	ARE	AAACCA	1000	6	-	anoxic response
GH_A02G2045	TGA-element	AACGAC	846	6	+	auxin response
GH_A02G2045	TGA-element	AACGAC	902	6	+	auxin response
GH_A02G2045	CAAT-box	CAAT	145	4	-	core promotor /enhancer element
GH_A02G2045	CAAT-box	CAAAT	234	5	+	core promotor /enhancer element
GH_A02G2045	CAAT-box	CAAT	240	4	-	core promotor /enhancer element
GH_A02G2045	CAAT-box	CAAAT	244	5	-	core promotor /enhancer element
GH_A02G2045	CAAT-box	CAAAT	375	5	-	core promotor /enhancer element
GH_A02G2045	CAAT-box	CAAT	415	4	-	core promotor /enhancer element
GH_A02G2045	CAAT-box	CCAAT	420	5	+	core promotor /enhancer element
GH_A02G2045	CAAT-box	CAAT	421	4	+	core promotor /enhancer element
GH_A02G2045	CAAT-box	CCAAT	490	5	-	core promotor /enhancer element
GH_A02G2045	CAAT-box	TGCCAAC	510	7	-	core promotor /enhancer element
GH_A02G2045	CAAT-box	CAAT	597	4	-	core promotor /enhancer element
GH_A02G2045	CAAT-box	CAAAT	703	5	+	core promotor /enhancer element
GH_A02G2045	CAAT-box	CAAT	714	4	-	core promotor /enhancer element
GH_A02G2045	CAAT-box	CAAAT	756	5	-	core promotor /enhancer element
GH_A02G2045	CAAT-box	CAAAT	829	5	-	core promotor /enhancer element
GH_A02G2045	CAAT-box	CAAAT	853	5	-	core promotor /enhancer element
GH_A02G2045	CAAT-box	CAAAT	912	5	-	core promotor /enhancer element
GH_A02G2045	CAAT-box	CAAT	1081	4	+	core promotor /enhancer element
GH_A02G2045	CAAT-box	CAAAT	1100	5	-	core promotor /enhancer element
GH_A02G2045	CAAT-box	CAAT	1107	4	+	core promotor /enhancer element
GH_A02G2045	CAAT-box	CAAAT	1194	5	+	core promotor /enhancer element
GH_A02G2045	CAAT-box	CCAAT	1321	5	+	core promotor /enhancer element
GH_A02G2045	CAAT-box	CAAT	1322	4	+	core promotor /enhancer element
GH_A02G2045	I-box	AGATAAGG	1465	8	+	light response
GH_A02G2045	TATA-box	TATAAAT	60	7	-	core promotor /enhancer element
GH_A02G2045	TATA-box	TATAAA	61	6	-	core promotor /enhancer element
GH_A02G2045	TATA-box	TATAA	62	5	-	core promotor /enhancer element
GH_A02G2045	TATA-box	TATA	63	4	+	core promotor /enhancer element
GH_A02G2045	TATA-box	TATA	503	4	+	core promotor /enhancer element
GH_A02G2045	TATA-box	TATA	721	4	+	core promotor /enhancer element
GH_A02G2045	TATA-box	TATAA	929	5	-	core promotor /enhancer element
GH_A02G2045	TATA-box	TATA	930	4	-	core promotor /enhancer element
GH_A02G2045	TATA-box	TATA	955	4	-	core promotor /enhancer element
GH_A02G2045	TATA-box	ATTATA	1122	6	+	core promotor /enhancer element
GH_A02G2045	TATA-box	TATATAA	1123	7	-	core promotor /enhancer element
GH_A02G2045	TATA-box	TATATA	1124	6	-	core promotor /enhancer element
GH_A02G2045	TATA-box	ATATAA	1125	6	+	core promotor /enhancer element
GH_A02G2045	TATA-box	TATA	1126	4	-	core promotor /enhancer element
GH_A02G2045	Unnamed__4	CTCC	130	4	-	core promotor /enhancer element
GH_A02G2045	Unnamed__4	CTCC	650	4	+	core promotor /enhancer element
GH_A02G2045	Unnamed__4	CTCC	676	4	-	core promotor /enhancer element
GH_A02G2045	Unnamed__4	CTCC	762	4	-	core promotor /enhancer element
GH_A02G2045	Unnamed__4	CTCC	864	4	-	core promotor /enhancer element
GH_A02G2045	STRE	AGGGG	81	5	-	heat, osmotic stress, low pH, nutrient starvation stresses response
GH_A02G2045	STRE	AGGGG	109	5	+	heat, osmotic stress, low pH, nutrient starvation stresses response
GH_A02G2045	STRE	AGGGG	250	5	+	heat, osmotic stress, low pH, nutrient starvation stresses response
GH_A02G2045	STRE	AGGGG	1470	5	+	heat, osmotic stress, low pH, nutrient starvation stresses response
GH_A02G2045	ABRE	GCCGCGTGGC	1207	9	-	ABA response
GH_A02G2045	circadian	CAAAGATATC	382	9	-	circadian response
GH_A02G2045	GARE-motif	TCTGTTG	124	7	+	GA response
GH_A02G2045	CAG-motif	GAAAGGCAGAC	313	10	+	light response
GH_A02G2045	Box 4	ATTAAT	10	6	+	light response
GH_A02G2045	Box 4	ATTAAT	30	6	+	light response
GH_A02G2045	ERE	ATTTTAAA	52	8	+	ETH response
GH_A02G2045	ERE	ATTTTAAA	54	8	-	ETH response
GH_A02G2045	chs-CMA1a	TTACTTAA	1492	8	-	light response
GH_A02G2045	W box	TTGACC	598	6	+	wounding and pathogen response
GH_A02G2045	TCT-motif	TCTTAC	890	6	+	light response
GH_A02G2045	Gap-box	CAAATGAA(A/G)A	370	9	-	light response
GH_A02G2045	MBS	CAACTG	875	6	+	drought response
GH_A02G2045	AT-rich element	ATAGAAATCAA	1065	10	-	water stress response
GH_A03G0470	GATA-motif	AAGATAAGATT	2	10	-	light response
GH_A03G0470	MSA-like	(T/C)C(T/C)AACGG(T/C)(T/C)A	337	8.5	-	cell cycle
GH_A03G0470	ARE	AAACCA	158	6	+	anoxic response
GH_A03G0470	ARE	AAACCA	505	6	+	anoxic response
GH_A03G0470	ARE	AAACCA	1301	6	-	anoxic response
GH_A03G0470	CARE	CAACTCCC	968	8	+	ABA response
GH_A03G0470	GT1-motif	GGTTAA	1109	6	-	light response
GH_A03G0470	STRE	AGGGG	923	5	-	heat, osmotic stress, low pH, nutrient starvation stresses response
GH_A03G0470	STRE	AGGGG	1116	5	-	heat, osmotic stress, low pH, nutrient starvation stresses response
GH_A03G0470	TCA-element	CCATCTTTTT	82	9	+	SA response
GH_A03G0470	TCA-element	CCATCTTTTT	1221	9	+	SA response
GH_A03G0470	AP-1	TGAGTTAG	792	8	-	Cd response
GH_A03G0470	Unnamed__4	CTCC	619	4	+	core promotor /enhancer element
GH_A03G0470	Unnamed__4	CTCC	720	4	-	core promotor /enhancer element
GH_A03G0470	Unnamed__4	CTCC	868	4	+	core promotor /enhancer element
GH_A03G0470	Unnamed__4	CTCC	971	4	+	core promotor /enhancer element
GH_A03G0470	Unnamed__4	CTCC	975	4	+	core promotor /enhancer element
GH_A03G0470	Unnamed__4	CTCC	1103	4	+	core promotor /enhancer element
GH_A03G0470	Unnamed__4	CTCC	1190	4	+	core promotor /enhancer element
GH_A03G0470	TATA-box	ATATAA	412	6	+	core promotor /enhancer element
GH_A03G0470	TATA-box	TATA	413	4	+	core promotor /enhancer element
GH_A03G0470	TATA-box	TACAAAA	474	7	-	core promotor /enhancer element
GH_A03G0470	TATA-box	ATATAT	489	6	+	core promotor /enhancer element
GH_A03G0470	TATA-box	TATATA	490	6	+	core promotor /enhancer element
GH_A03G0470	TATA-box	ATATAT	491	6	+	core promotor /enhancer element
GH_A03G0470	TATA-box	TATATA	492	6	+	core promotor /enhancer element
GH_A03G0470	TATA-box	ATATAA	493	6	+	core promotor /enhancer element
GH_A03G0470	TATA-box	TATA	494	4	+	core promotor /enhancer element
GH_A03G0470	TATA-box	ATATAA	539	6	+	core promotor /enhancer element
GH_A03G0470	TATA-box	TATA	540	4	+	core promotor /enhancer element
GH_A03G0470	TATA-box	ATTATA	637	6	+	core promotor /enhancer element
GH_A03G0470	TATA-box	TATATAA	638	7	-	core promotor /enhancer element
GH_A03G0470	TATA-box	TATATA	639	6	+	core promotor /enhancer element
GH_A03G0470	TATA-box	ATATAA	640	6	+	core promotor /enhancer element
GH_A03G0470	TATA-box	TATA	641	4	+	core promotor /enhancer element
GH_A03G0470	TATA-box	TATATTTATATTT	648	12	-	core promotor /enhancer element
GH_A03G0470	TATA-box	ATATAA	650	6	+	core promotor /enhancer element
GH_A03G0470	TATA-box	TATA	651	4	+	core promotor /enhancer element
GH_A03G0470	TATA-box	ATATAT	658	6	-	core promotor /enhancer element
GH_A03G0470	TATA-box	TATA	659	4	-	core promotor /enhancer element
GH_A03G0470	TATA-box	ccTATAAAaa	700	9	+	core promotor /enhancer element
GH_A03G0470	TATA-box	TATA	897	4	-	core promotor /enhancer element
GH_A03G0470	TATA-box	ATTATA	956	6	+	core promotor /enhancer element
GH_A03G0470	TATA-box	TATAA	957	5	-	core promotor /enhancer element
GH_A03G0470	TATA-box	TATA	958	4	-	core promotor /enhancer element
GH_A03G0470	TATA-box	TATAA	1146	5	-	core promotor /enhancer element
GH_A03G0470	TATA-box	TATA	1147	4	-	core promotor /enhancer element
GH_A03G0470	TATA-box	ATTATA	1154	6	+	core promotor /enhancer element
GH_A03G0470	TATA-box	TATAA	1155	5	-	core promotor /enhancer element
GH_A03G0470	TATA-box	TATA	1156	4	-	core promotor /enhancer element
GH_A03G0470	TATA-box	ATATAT	1202	6	-	core promotor /enhancer element
GH_A03G0470	TATA-box	TATATA	1203	6	-	core promotor /enhancer element
GH_A03G0470	TATA-box	ATATAT	1204	6	-	core promotor /enhancer element
GH_A03G0470	TATA-box	TATATA	1205	6	-	core promotor /enhancer element
GH_A03G0470	TATA-box	ATATAT	1206	6	-	core promotor /enhancer element
GH_A03G0470	TATA-box	TATATA	1207	6	-	core promotor /enhancer element
GH_A03G0470	TATA-box	ATATAT	1208	6	-	core promotor /enhancer element
GH_A03G0470	TATA-box	TATA	1209	4	-	core promotor /enhancer element
GH_A03G0470	CAAT-box	CAAT	75	4	-	core promotor /enhancer element
GH_A03G0470	CAAT-box	CAAT	100	4	+	core promotor /enhancer element
GH_A03G0470	CAAT-box	CAAAT	145	5	+	core promotor /enhancer element
GH_A03G0470	CAAT-box	CAAT	163	4	-	core promotor /enhancer element
GH_A03G0470	CAAT-box	TGCCAAC	300	7	-	core promotor /enhancer element
GH_A03G0470	CAAT-box	CAAT	578	4	+	core promotor /enhancer element
GH_A03G0470	CAAT-box	CAAT	592	4	+	core promotor /enhancer element
GH_A03G0470	CAAT-box	CAAT	594	4	-	core promotor /enhancer element
GH_A03G0470	CAAT-box	CAAT	626	4	+	core promotor /enhancer element
GH_A03G0470	CAAT-box	CAAAT	688	5	+	core promotor /enhancer element
GH_A03G0470	CAAT-box	CCAAT	700	5	+	core promotor /enhancer element
GH_A03G0470	CAAT-box	CAAT	701	4	+	core promotor /enhancer element
GH_A03G0470	CAAT-box	CAAAT	737	5	-	core promotor /enhancer element
GH_A03G0470	CAAT-box	CAAT	751	4	+	core promotor /enhancer element
GH_A03G0470	CAAT-box	CCAAT	753	5	-	core promotor /enhancer element
GH_A03G0470	CAAT-box	CAAT	762	4	+	core promotor /enhancer element
GH_A03G0470	CAAT-box	CAAT	799	4	-	core promotor /enhancer element
GH_A03G0470	CAAT-box	CAAT	863	4	-	core promotor /enhancer element
GH_A03G0470	CAAT-box	CCAAT	934	5	+	core promotor /enhancer element
GH_A03G0470	CAAT-box	CAAT	935	4	+	core promotor /enhancer element
GH_A03G0470	CAAT-box	CAAT	950	4	-	core promotor /enhancer element
GH_A03G0470	CAAT-box	CCAAT	1007	5	-	core promotor /enhancer element
GH_A03G0470	CAAT-box	CAAAT	1084	5	-	core promotor /enhancer element
GH_A03G0470	CAAT-box	CAAT	1163	4	-	core promotor /enhancer element
GH_A03G0470	CAAT-box	CAAT	1256	4	+	core promotor /enhancer element
GH_A03G0470	CAAT-box	CCAAT	1263	5	+	core promotor /enhancer element
GH_A03G0470	CAAT-box	CAAT	1264	4	+	core promotor /enhancer element
GH_A03G0470	chs-CMA1a	TTACTTAA	848	8	+	light response
GH_A03G0470	G-box	TACGTG	328	6	-	light response
GH_A03G0470	Box 4	ATTAAT	247	6	+	light response
GH_A03G0470	Box 4	ATTAAT	251	6	+	light response
GH_A03G0470	Box 4	ATTAAT	544	6	+	light response
GH_A03G0470	Box 4	ATTAAT	1198	6	-	light response
GH_A03G0470	ATCT-motif	AATCTAATCC	2	9	+	light response
GH_A03G0470	ABRE4	CACGTA	328	6	+	ABA response
GH_A03G0470	MRE	AACCTAA	229	7	-	light response
GH_A03G0470	MRE	AACCTAA	445	7	+	light response
GH_A03G0470	box S	AGCCACC	769	7	-	wounding and pathogen response
GH_A03G0470	circadian	CAAAGATATC	569	9	+	circadian response
GH_A03G0470	ABRE	ACGTG	328	5	-	ABA response
GH_A03G0470	AT-rich element	ATAGAAATCAA	570	10	+	water stress response
GH_A03G0470	ABRE3a	TACGTG	328	6	-	ABA response
GH_A03G0470	TCT-motif	TCTTAC	1130	6	+	light response
GH_A03G0470	WUN-motif	AAATTACTA	1270	9	+	wounding and pathogen response
GH_A03G0470	GCN4_motif	TGAGTCA	596	7	-	endosperm expression
GH_A05G1005	TCT-motif	TCTTAC	1326	6	+	light response
GH_A05G1005	CAT-box	GCCACT	1254	6	+	meristem expression
GH_A05G1005	W box	TTGACC	976	6	+	wounding and pathogen response
GH_A05G1005	ERE	ATTTCATA	635	8	+	ETH response
GH_A05G1005	Box 4	ATTAAT	1061	6	-	light response
GH_A05G1005	Box 4	ATTAAT	1096	6	-	light response
GH_A05G1005	G-Box	CACGTT	329	6	+	light response
GH_A05G1005	AAAC-motif	CAATCAAAACCT	529	11	+	light response
GH_A05G1005	ABRE	ACGTG	329	5	-	ABA response
GH_A05G1005	STRE	AGGGG	434	5	-	heat, osmotic stress, low pH, nutrient starvation stresses response
GH_A05G1005	STRE	AGGGG	1208	5	-	heat, osmotic stress, low pH, nutrient starvation stresses response
GH_A05G1005	STRE	AGGGG	1446	5	+	heat, osmotic stress, low pH, nutrient starvation stresses response
GH_A05G1005	Unnamed__4	CTCC	834	4	+	core promotor /enhancer element
GH_A05G1005	Unnamed__4	CTCC	1286	4	+	core promotor /enhancer element
GH_A05G1005	Unnamed__4	CTCC	1294	4	+	core promotor /enhancer element
GH_A05G1005	Unnamed__4	CTCC	1304	4	+	core promotor /enhancer element
GH_A05G1005	Unnamed__4	CTCC	1368	4	+	core promotor /enhancer element
GH_A05G1005	Unnamed__4	CTCC	1470	4	-	core promotor /enhancer element
GH_A05G1005	CAAT-box	CAAT	5	4	-	core promotor /enhancer element
GH_A05G1005	CAAT-box	CAAT	23	4	+	core promotor /enhancer element
GH_A05G1005	CAAT-box	CAAT	69	4	+	core promotor /enhancer element
GH_A05G1005	CAAT-box	CAAT	248	4	+	core promotor /enhancer element
GH_A05G1005	CAAT-box	CAAT	299	4	+	core promotor /enhancer element
GH_A05G1005	CAAT-box	CAAT	320	4	+	core promotor /enhancer element
GH_A05G1005	CAAT-box	CAAT	343	4	+	core promotor /enhancer element
GH_A05G1005	CAAT-box	CAAT	403	4	+	core promotor /enhancer element
GH_A05G1005	CAAT-box	CAAT	586	4	+	core promotor /enhancer element
GH_A05G1005	CAAT-box	CAAT	625	4	-	core promotor /enhancer element
GH_A05G1005	CAAT-box	CAAT	686	4	-	core promotor /enhancer element
GH_A05G1005	CAAT-box	CAAT	720	4	+	core promotor /enhancer element
GH_A05G1005	CAAT-box	CAAT	745	4	+	core promotor /enhancer element
GH_A05G1005	CAAT-box	CAAT	804	4	-	core promotor /enhancer element
GH_A05G1005	CAAT-box	CAAAT	814	5	-	core promotor /enhancer element
GH_A05G1005	CAAT-box	CAAT	824	4	-	core promotor /enhancer element
GH_A05G1005	CAAT-box	CAAT	916	4	-	core promotor /enhancer element
GH_A05G1005	CAAT-box	CAAT	933	4	-	core promotor /enhancer element
GH_A05G1005	CAAT-box	CAAT	986	4	+	core promotor /enhancer element
GH_A05G1005	CAAT-box	CAAAT	1033	5	-	core promotor /enhancer element
GH_A05G1005	CAAT-box	CAAT	1182	4	-	core promotor /enhancer element
GH_A05G1005	CAAT-box	CAAT	1346	4	-	core promotor /enhancer element
GH_A05G1005	CAAT-box	CAAAT	1465	5	-	core promotor /enhancer element
GH_A05G1005	TATA-box	taTATAAAg	45	9	-	core promotor /enhancer element
GH_A05G1005	TATA-box	TATAAA	46	6	-	core promotor /enhancer element
GH_A05G1005	TATA-box	TATATAA	47	7	-	core promotor /enhancer element
GH_A05G1005	TATA-box	TATATA	48	6	+	core promotor /enhancer element
GH_A05G1005	TATA-box	TATA	50	4	+	core promotor /enhancer element
GH_A05G1005	TATA-box	TATAAATA	72	8	-	core promotor /enhancer element
GH_A05G1005	TATA-box	TATAAAT	73	7	-	core promotor /enhancer element
GH_A05G1005	TATA-box	TATAAA	74	6	-	core promotor /enhancer element
GH_A05G1005	TATA-box	TATAA	75	5	-	core promotor /enhancer element
GH_A05G1005	TATA-box	TATA	76	4	+	core promotor /enhancer element
GH_A05G1005	TATA-box	TATA	82	4	+	core promotor /enhancer element
GH_A05G1005	TATA-box	TATAAAA	116	7	-	core promotor /enhancer element
GH_A05G1005	TATA-box	TATAAA	117	6	-	core promotor /enhancer element
GH_A05G1005	TATA-box	TATAA	118	5	-	core promotor /enhancer element
GH_A05G1005	TATA-box	TATA	119	4	+	core promotor /enhancer element
GH_A05G1005	TATA-box	TATAA	178	5	-	core promotor /enhancer element
GH_A05G1005	TATA-box	TATA	179	4	+	core promotor /enhancer element
GH_A05G1005	TATA-box	TACAAAA	274	7	-	core promotor /enhancer element
GH_A05G1005	TATA-box	ATTATA	372	6	+	core promotor /enhancer element
GH_A05G1005	TATA-box	TATAA	373	5	-	core promotor /enhancer element
GH_A05G1005	TATA-box	TATA	374	4	+	core promotor /enhancer element
GH_A05G1005	TATA-box	ccTATAAAaa	436	9	+	core promotor /enhancer element
GH_A05G1005	TATA-box	TATA	438	4	+	core promotor /enhancer element
GH_A05G1005	TATA-box	TATA	596	4	+	core promotor /enhancer element
GH_A05G1005	TATA-box	ATTATA	643	6	+	core promotor /enhancer element
GH_A05G1005	TATA-box	TATAA	644	5	-	core promotor /enhancer element
GH_A05G1005	TATA-box	TATA	645	4	+	core promotor /enhancer element
GH_A05G1005	TATA-box	TATTTAAA	650	8	+	core promotor /enhancer element
GH_A05G1005	TATA-box	TACAAAA	705	7	+	core promotor /enhancer element
GH_A05G1005	TATA-box	TATA	801	4	-	core promotor /enhancer element
GH_A05G1005	TATA-box	TATA	901	4	-	core promotor /enhancer element
GH_A05G1005	TATA-box	TATAAAA	946	7	-	core promotor /enhancer element
GH_A05G1005	TATA-box	TATAAA	947	6	-	core promotor /enhancer element
GH_A05G1005	TATA-box	TATAA	948	5	-	core promotor /enhancer element
GH_A05G1005	TATA-box	TATA	949	4	-	core promotor /enhancer element
GH_A05G1005	TATA-box	TATTTAAA	1019	8	+	core promotor /enhancer element
GH_A05G1005	TATA-box	ATATAA	1049	6	+	core promotor /enhancer element
GH_A05G1005	TATA-box	TATA	1050	4	-	core promotor /enhancer element
GH_A05G1005	TATA-box	ATTATA	1090	6	+	core promotor /enhancer element
GH_A05G1005	TATA-box	TATAA	1091	5	-	core promotor /enhancer element
GH_A05G1005	TATA-box	TATA	1092	4	-	core promotor /enhancer element
GH_A05G1005	TATA-box	TATTTAAA	1103	8	-	core promotor /enhancer element
GH_A05G1005	TATA-box	TATAAATA	1119	8	-	core promotor /enhancer element
GH_A05G1005	TATA-box	TATAAAT	1120	7	-	core promotor /enhancer element
GH_A05G1005	TATA-box	TATAAA	1121	6	-	core promotor /enhancer element
GH_A05G1005	TATA-box	TATAA	1122	5	-	core promotor /enhancer element
GH_A05G1005	TATA-box	TATA	1123	4	-	core promotor /enhancer element
GH_A05G1005	TATA-box	TATAAATA	1390	8	-	core promotor /enhancer element
GH_A05G1005	TATA-box	TATAAAT	1391	7	-	core promotor /enhancer element
GH_A05G1005	TATA-box	TATAAA	1392	6	-	core promotor /enhancer element
GH_A05G1005	TATA-box	TATAA	1393	5	-	core promotor /enhancer element
GH_A05G1005	TATA-box	TATA	1394	4	-	core promotor /enhancer element
GH_A05G1005	TATA-box	TATA	1497	4	-	core promotor /enhancer element
GH_A05G1005	TC-rich repeats	ATTCTCTAAC	8	9	-	defense and stress response
GH_A05G1005	TC-rich repeats	ATTCTCTAAC	251	9	-	defense and stress response
GH_A05G1005	TC-rich repeats	ATTCTCTAAC	1336	10	+	defense and stress response
GH_A05G1005	AE-box	AGAAACTT	920	8	-	light response
GH_A05G1005	TATA	TATAAAAT	945	8	-	core promotor /enhancer element
GH_A05G1005	ARE	AAACCA	476	6	+	anoxic response
GH_A05G1005	ARE	AAACCA	1078	6	+	anoxic response
GH_A05G1005	ARE	AAACCA	1187	6	+	anoxic response
GH_A05G1005	ARE	AAACCA	1424	6	+	anoxic response
GH_A05G1005	GT1-motif	GGTTAAT	1262	7	-	light response
GH_A05G1005	GT1-motif	GGTTAA	1263	6	-	light response
GH_A05G1005	TCCC-motif	TCTCCCT	1285	7	+	light response
GH_A05G1005	TCCC-motif	TCTCCCT	1293	7	+	light response
GH_A05G1005	TCCC-motif	TCTCCCT	1367	7	+	light response
GH_A05G1589	MRE	AACCTAA	247	7	+	light response
GH_A05G1589	CGTCA-motif	CGTCA	981	5	+	JA response
GH_A05G1589	AT1-motif	AATTATTTTTTATT	822	13	+	light response
GH_A05G1589	Box 4	ATTAAT	304	6	+	light response
GH_A05G1589	as-1	TGACG	981	5	-	drought response
GH_A05G1589	P-box	CCTTTTG	1408	7	-	GA response
GH_A05G1589	WUN-motif	AAATTTCCT	769	9	-	wounding and pathogen response
GH_A05G1589	TGACG-motif	TGACG	981	5	-	JA response
GH_A05G1589	TCT-motif	TCTTAC	875	6	-	light response
GH_A05G1589	GT1-motif	GGTTAA	530	6	+	light response
GH_A05G1589	TGA-element	AACGAC	1116	6	+	auxin response
GH_A05G1589	TGA-element	AACGAC	1290	6	+	auxin response
GH_A05G1589	ARE	AAACCA	100	6	+	anoxic response
GH_A05G1589	ARE	AAACCA	731	6	-	anoxic response
GH_A05G1589	ARE	AAACCA	749	6	-	anoxic response
GH_A05G1589	ARE	AAACCA	1222	6	-	anoxic response
GH_A05G1589	TATA	TATAAAAT	1104	8	+	core promotor /enhancer element
GH_A05G1589	ATC-motif	AGTAATCT	1127	8	-	light response
GH_A05G1589	AE-box	AGAAACAA	568	8	-	light response
GH_A05G1589	Unnamed__4	CTCC	292	4	+	core promotor /enhancer element
GH_A05G1589	Unnamed__4	CTCC	474	4	+	core promotor /enhancer element
GH_A05G1589	Unnamed__4	CTCC	483	4	+	core promotor /enhancer element
GH_A05G1589	Unnamed__4	CTCC	652	4	-	core promotor /enhancer element
GH_A05G1589	Unnamed__4	CTCC	813	4	-	core promotor /enhancer element
GH_A05G1589	Unnamed__4	CTCC	978	4	+	core promotor /enhancer element
GH_A05G1589	Unnamed__4	CTCC	1056	4	-	core promotor /enhancer element
GH_A05G1589	Unnamed__4	CTCC	1125	4	-	core promotor /enhancer element
GH_A05G1589	Unnamed__4	CTCC	1195	4	+	core promotor /enhancer element
GH_A05G1589	Unnamed__4	CTCC	1281	4	-	core promotor /enhancer element
GH_A05G1589	Unnamed__4	CTCC	1331	4	-	core promotor /enhancer element
GH_A05G1589	Unnamed__4	CTCC	1342	4	-	core promotor /enhancer element
GH_A05G1589	TATA-box	TATA	200	4	+	core promotor /enhancer element
GH_A05G1589	TATA-box	TATATA	354	6	+	core promotor /enhancer element
GH_A05G1589	TATA-box	ATATAT	355	6	+	core promotor /enhancer element
GH_A05G1589	TATA-box	TATATA	356	6	+	core promotor /enhancer element
GH_A05G1589	TATA-box	ATATAT	357	6	+	core promotor /enhancer element
GH_A05G1589	TATA-box	TATA	358	4	+	core promotor /enhancer element
GH_A05G1589	TATA-box	ATTATA	855	6	+	core promotor /enhancer element
GH_A05G1589	TATA-box	TATAA	856	5	-	core promotor /enhancer element
GH_A05G1589	TATA-box	TATA	857	4	-	core promotor /enhancer element
GH_A05G1589	TATA-box	ATATAA	1103	6	+	core promotor /enhancer element
GH_A05G1589	TATA-box	TATA	1104	4	-	core promotor /enhancer element
GH_A05G1589	TATA-box	ccTATAAAaa	1182	9	-	core promotor /enhancer element
GH_A05G1589	TATA-box	TATA	1348	4	-	core promotor /enhancer element
GH_A05G1589	TATA-box	TATATAA	1362	7	-	core promotor /enhancer element
GH_A05G1589	TATA-box	TATATA	1363	6	-	core promotor /enhancer element
GH_A05G1589	TATA-box	ATATAT	1364	6	-	core promotor /enhancer element
GH_A05G1589	TATA-box	TATA	1365	4	-	core promotor /enhancer element
GH_A05G1589	TATA-box	ATTATA	1418	6	+	core promotor /enhancer element
GH_A05G1589	TATA-box	TATAA	1419	5	-	core promotor /enhancer element
GH_A05G1589	TATA-box	TATA	1420	4	-	core promotor /enhancer element
GH_A05G1589	TC-rich repeats	GTTTTCTTAC	181	9	-	defense and stress response
GH_A05G1589	CAAT-box	CAAT	31	4	+	core promotor /enhancer element
GH_A05G1589	CAAT-box	CAAT	116	4	+	core promotor /enhancer element
GH_A05G1589	CAAT-box	CAAT	136	4	+	core promotor /enhancer element
GH_A05G1589	CAAT-box	CAAAT	172	5	+	core promotor /enhancer element
GH_A05G1589	CAAT-box	CAAT	213	4	-	core promotor /enhancer element
GH_A05G1589	CAAT-box	CAAT	514	4	-	core promotor /enhancer element
GH_A05G1589	CAAT-box	CCAAT	663	5	+	core promotor /enhancer element
GH_A05G1589	CAAT-box	CAAT	664	4	+	core promotor /enhancer element
GH_A05G1589	CAAT-box	CAAT	684	4	-	core promotor /enhancer element
GH_A05G1589	CAAT-box	CAAT	838	4	-	core promotor /enhancer element
GH_A05G1589	CAAT-box	CAAT	988	4	-	core promotor /enhancer element
GH_A05G1589	CAAT-box	CAAT	1110	4	-	core promotor /enhancer element
GH_A05G1589	CAAT-box	CAAT	1137	4	+	core promotor /enhancer element
GH_A05G1589	CAAT-box	CAAT	1157	4	-	core promotor /enhancer element
GH_A05G1589	CAAT-box	CAAT	1306	4	-	core promotor /enhancer element
GH_A05G1589	CAAT-box	CAAT	1416	4	+	core promotor /enhancer element
GH_A05G1589	CAAT-box	TGCCAAC	1442	7	-	core promotor /enhancer element
GH_A05G1589	AP-1	TGAGTTAG	1465	8	-	Cd response
GH_A05G1589	STRE	AGGGG	207	5	-	heat, osmotic stress, low pH, nutrient starvation stresses response
GH_A05G1589	STRE	AGGGG	228	5	-	heat, osmotic stress, low pH, nutrient starvation stresses response
GH_A05G1589	STRE	AGGGG	289	5	-	heat, osmotic stress, low pH, nutrient starvation stresses response
GH_A05G1589	STRE	AGGGG	1189	5	+	heat, osmotic stress, low pH, nutrient starvation stresses response
GH_A05G2053	I-box	cCATATCCAAT	757	10	-	light response
GH_A05G2053	I-box	atGATAAGGTC	1119	10	-	light response
GH_A05G2053	TC-rich repeats	ATTCTCTAAC	391	9	-	defense and stress response
GH_A05G2053	TATA-box	TACAAAA	167	7	-	core promotor /enhancer element
GH_A05G2053	TATA-box	TACAAAA	311	7	-	core promotor /enhancer element
GH_A05G2053	TATA-box	TATAAAA	428	7	-	core promotor /enhancer element
GH_A05G2053	TATA-box	TATAAA	429	6	-	core promotor /enhancer element
GH_A05G2053	TATA-box	TATATAA	430	7	-	core promotor /enhancer element
GH_A05G2053	TATA-box	TATATA	431	6	+	core promotor /enhancer element
GH_A05G2053	TATA-box	ATATAT	432	6	+	core promotor /enhancer element
GH_A05G2053	TATA-box	TATA	433	4	+	core promotor /enhancer element
GH_A05G2053	TATA-box	TATAAAA	611	7	-	core promotor /enhancer element
GH_A05G2053	TATA-box	TATAAA	612	6	-	core promotor /enhancer element
GH_A05G2053	TATA-box	TATAA	613	5	-	core promotor /enhancer element
GH_A05G2053	TATA-box	TATA	614	4	+	core promotor /enhancer element
GH_A05G2053	TATA-box	ATTATA	625	6	+	core promotor /enhancer element
GH_A05G2053	TATA-box	TATAA	626	5	-	core promotor /enhancer element
GH_A05G2053	TATA-box	TATA	627	4	+	core promotor /enhancer element
GH_A05G2053	TATA-box	taTATAAAtc	853	9	-	core promotor /enhancer element
GH_A05G2053	TATA-box	TATAAAT	854	7	-	core promotor /enhancer element
GH_A05G2053	TATA-box	TATAAA	855	6	-	core promotor /enhancer element
GH_A05G2053	TATA-box	TATATAA	856	7	-	core promotor /enhancer element
GH_A05G2053	TATA-box	TATATA	857	6	-	core promotor /enhancer element
GH_A05G2053	TATA-box	ATATAT	858	6	-	core promotor /enhancer element
GH_A05G2053	TATA-box	TATA	859	4	-	core promotor /enhancer element
GH_A05G2053	TATA-box	TATA	902	4	-	core promotor /enhancer element
GH_A05G2053	TATA-box	TATA	909	4	-	core promotor /enhancer element
GH_A05G2053	TATA-box	ATATAT	920	6	-	core promotor /enhancer element
GH_A05G2053	TATA-box	TATATA	921	6	-	core promotor /enhancer element
GH_A05G2053	TATA-box	TATA	923	4	-	core promotor /enhancer element
GH_A05G2053	TATA-box	TATA	942	4	-	core promotor /enhancer element
GH_A05G2053	TATA-box	ATATAT	1040	6	-	core promotor /enhancer element
GH_A05G2053	TATA-box	TATA	1041	4	-	core promotor /enhancer element
GH_A05G2053	TATA-box	ATTATA	1044	6	+	core promotor /enhancer element
GH_A05G2053	TATA-box	TATAA	1045	5	-	core promotor /enhancer element
GH_A05G2053	TATA-box	TATA	1046	4	-	core promotor /enhancer element
GH_A05G2053	TATA-box	TATTTAAA	1326	8	-	core promotor /enhancer element
GH_A05G2053	TATA-box	TATATA	1463	6	-	core promotor /enhancer element
GH_A05G2053	TATA-box	ATATAA	1464	6	+	core promotor /enhancer element
GH_A05G2053	TATA-box	TATA	1465	4	-	core promotor /enhancer element
GH_A05G2053	CAAT-box	CAAT	4	4	-	core promotor /enhancer element
GH_A05G2053	CAAT-box	CAAAT	53	5	-	core promotor /enhancer element
GH_A05G2053	CAAT-box	CAAT	142	4	-	core promotor /enhancer element
GH_A05G2053	CAAT-box	CAAT	153	4	+	core promotor /enhancer element
GH_A05G2053	CAAT-box	CAAT	202	4	-	core promotor /enhancer element
GH_A05G2053	CAAT-box	CAAT	274	4	-	core promotor /enhancer element
GH_A05G2053	CAAT-box	CAAT	365	4	-	core promotor /enhancer element
GH_A05G2053	CAAT-box	CAAT	397	4	+	core promotor /enhancer element
GH_A05G2053	CAAT-box	CAAT	444	4	+	core promotor /enhancer element
GH_A05G2053	CAAT-box	CAAT	468	4	-	core promotor /enhancer element
GH_A05G2053	CAAT-box	CAAT	512	4	+	core promotor /enhancer element
GH_A05G2053	CAAT-box	CAAT	514	4	-	core promotor /enhancer element
GH_A05G2053	CAAT-box	CAAT	530	4	-	core promotor /enhancer element
GH_A05G2053	CAAT-box	CAAT	587	4	+	core promotor /enhancer element
GH_A05G2053	CAAT-box	CAAT	662	4	-	core promotor /enhancer element
GH_A05G2053	CAAT-box	CAAT	757	4	-	core promotor /enhancer element
GH_A05G2053	CAAT-box	CAAAT	834	5	-	core promotor /enhancer element
GH_A05G2053	CAAT-box	CAAAT	849	5	+	core promotor /enhancer element
GH_A05G2053	CAAT-box	CCAAT	867	5	-	core promotor /enhancer element
GH_A05G2053	CAAT-box	CCAAT	1018	5	-	core promotor /enhancer element
GH_A05G2053	CAAT-box	CAAAT	1146	5	-	core promotor /enhancer element
GH_A05G2053	CAAT-box	CAAAT	1365	5	-	core promotor /enhancer element
GH_A05G2053	CAAT-box	CAAT	1455	4	+	core promotor /enhancer element
GH_A05G2053	Unnamed__4	CTCC	295	4	-	core promotor /enhancer element
GH_A05G2053	Unnamed__4	CTCC	775	4	-	core promotor /enhancer element
GH_A05G2053	Unnamed__4	CTCC	795	4	-	core promotor /enhancer element
GH_A05G2053	Unnamed__4	CTCC	1021	4	-	core promotor /enhancer element
GH_A05G2053	Unnamed__4	CTCC	1424	4	-	core promotor /enhancer element
GH_A05G2053	Unnamed__4	CTCC	1438	4	-	core promotor /enhancer element
GH_A05G2053	Unnamed__4	CTCC	1491	4	+	core promotor /enhancer element
GH_A05G2053	TCA-element	CCATCTTTTT	63	9	-	SA response
GH_A05G2053	STRE	AGGGG	797	5	+	heat, osmotic stress, low pH, nutrient starvation stresses response
GH_A05G2053	STRE	AGGGG	1276	5	-	heat, osmotic stress, low pH, nutrient starvation stresses response
GH_A05G2053	STRE	AGGGG	1426	5	+	heat, osmotic stress, low pH, nutrient starvation stresses response
GH_A05G2053	GT1-motif	GGTTAA	24	6	+	light response
GH_A05G2053	GT1-motif	GGTTAA	700	6	-	light response
GH_A05G2053	CARE	CAACTCCC	1437	8	-	ABA response
GH_A05G2053	ARE	AAACCA	483	6	-	anoxic response
GH_A05G2053	ARE	AAACCA	737	6	-	anoxic response
GH_A05G2053	ARE	AAACCA	873	6	-	anoxic response
GH_A05G2053	ARE	AAACCA	1320	6	-	anoxic response
GH_A05G2053	LTR	CCGAAA	1105	6	+	cold response
GH_A05G2053	TATA	TATAAAAT	610	8	-	core promotor /enhancer element
GH_A05G2053	TATC-box	TATCCCA	1397	7	+	GA response
GH_A05G2053	AE-box	AGAAACAA	1310	8	-	light response
GH_A05G2053	MBS	CAACTG	547	6	-	drought response
GH_A05G2053	ABRE	CACGTG	495	6	+	ABA response
GH_A05G2053	ABRE	ACGTG	496	5	+	ABA response
GH_A05G2053	G-Box	CACGTG	495	6	+	light response
GH_A05G2053	O2-site	GATGA(C/T)(A/G)TG(A/G)	1355	8	-	zein metsbolism regulation
GH_A05G2053	G-box	ACACGTG(G/t)CACC	490	10.5	-	light response
GH_A05G2053	G-box	ACACGTGT	494	8	+	light response
GH_A05G2053	G-box	CACGTG	495	6	+	light response
GH_A05G2053	AT1-motif	AATTATTTTTTATT	306	13	+	light response
GH_A05G2053	ATCT-motif	AATCTAATCC	1164	9	-	light response
GH_A07G1065	TATA	TATAAAAT	1455	8	+	core promotor /enhancer element
GH_A07G1065	GT1-motif	GGTTAA	272	6	+	light response
GH_A07G1065	GT1-motif	GGTTAA	314	6	-	light response
GH_A07G1065	GT1-motif	GGTTAAT	662	7	+	light response
GH_A07G1065	TCA	TCATCTTCAT	990	9	+	defense and stress response
GH_A07G1065	STRE	AGGGG	1075	5	+	heat, osmotic stress, low pH, nutrient starvation stresses response
GH_A07G1065	TCA-element	TCAGAAGAGG	568	9	-	SA response
GH_A07G1065	TCA-element	TCAGAAGAGG	1271	9	-	SA response
GH_A07G1065	CAAT-box	CAAAT	79	5	-	core promotor /enhancer element
GH_A07G1065	CAAT-box	CAAT	97	4	+	core promotor /enhancer element
GH_A07G1065	CAAT-box	CAAT	131	4	-	core promotor /enhancer element
GH_A07G1065	CAAT-box	CAAAT	193	5	+	core promotor /enhancer element
GH_A07G1065	CAAT-box	CAAT	198	4	-	core promotor /enhancer element
GH_A07G1065	CAAT-box	CAAAT	448	5	+	core promotor /enhancer element
GH_A07G1065	CAAT-box	CAAT	486	4	+	core promotor /enhancer element
GH_A07G1065	CAAT-box	CAAT	522	4	-	core promotor /enhancer element
GH_A07G1065	CAAT-box	CAAT	576	4	+	core promotor /enhancer element
GH_A07G1065	CAAT-box	CAAT	608	4	+	core promotor /enhancer element
GH_A07G1065	CAAT-box	CAAT	619	4	+	core promotor /enhancer element
GH_A07G1065	CAAT-box	CAAT	653	4	+	core promotor /enhancer element
GH_A07G1065	CAAT-box	CAAAT	674	5	+	core promotor /enhancer element
GH_A07G1065	CAAT-box	CAAAT	685	5	-	core promotor /enhancer element
GH_A07G1065	CAAT-box	CAAT	707	4	-	core promotor /enhancer element
GH_A07G1065	CAAT-box	CAAAT	716	5	-	core promotor /enhancer element
GH_A07G1065	CAAT-box	CAAT	746	4	-	core promotor /enhancer element
GH_A07G1065	CAAT-box	CCAAT	770	5	+	core promotor /enhancer element
GH_A07G1065	CAAT-box	CAAT	771	4	+	core promotor /enhancer element
GH_A07G1065	CAAT-box	CAAT	820	4	+	core promotor /enhancer element
GH_A07G1065	CAAT-box	CAAT	926	4	+	core promotor /enhancer element
GH_A07G1065	CAAT-box	CAAT	967	4	-	core promotor /enhancer element
GH_A07G1065	CAAT-box	CAAAT	979	5	+	core promotor /enhancer element
GH_A07G1065	CAAT-box	CAAT	1033	4	+	core promotor /enhancer element
GH_A07G1065	CAAT-box	CAAAT	1067	5	+	core promotor /enhancer element
GH_A07G1065	CAAT-box	CAAT	1102	4	-	core promotor /enhancer element
GH_A07G1065	CAAT-box	CAAT	1139	4	+	core promotor /enhancer element
GH_A07G1065	CAAT-box	CCAAT	1226	5	-	core promotor /enhancer element
GH_A07G1065	CAAT-box	CAAAT	1314	5	+	core promotor /enhancer element
GH_A07G1065	CAAT-box	CAAT	1373	4	+	core promotor /enhancer element
GH_A07G1065	TATA-box	TATA	102	4	+	core promotor /enhancer element
GH_A07G1065	TATA-box	TATA	246	4	+	core promotor /enhancer element
GH_A07G1065	TATA-box	TATAAAT	610	7	-	core promotor /enhancer element
GH_A07G1065	TATA-box	TATAAA	611	6	-	core promotor /enhancer element
GH_A07G1065	TATA-box	TATAA	612	5	-	core promotor /enhancer element
GH_A07G1065	TATA-box	TATA	613	4	+	core promotor /enhancer element
GH_A07G1065	TATA-box	ATTATA	647	6	+	core promotor /enhancer element
GH_A07G1065	TATA-box	TATAA	648	5	-	core promotor /enhancer element
GH_A07G1065	TATA-box	TATA	649	4	+	core promotor /enhancer element
GH_A07G1065	TATA-box	ATTATA	806	6	+	core promotor /enhancer element
GH_A07G1065	TATA-box	TATATAA	807	7	-	core promotor /enhancer element
GH_A07G1065	TATA-box	TATATA	808	6	-	core promotor /enhancer element
GH_A07G1065	TATA-box	ATATAA	809	6	+	core promotor /enhancer element
GH_A07G1065	TATA-box	TATA	810	4	-	core promotor /enhancer element
GH_A07G1065	TATA-box	TATA	887	4	-	core promotor /enhancer element
GH_A07G1065	TATA-box	taTATAAAtc	932	9	-	core promotor /enhancer element
GH_A07G1065	TATA-box	TATAAAT	933	7	-	core promotor /enhancer element
GH_A07G1065	TATA-box	TATAAA	934	6	-	core promotor /enhancer element
GH_A07G1065	TATA-box	TATATAA	935	7	-	core promotor /enhancer element
GH_A07G1065	TATA-box	TATATA	936	6	-	core promotor /enhancer element
GH_A07G1065	TATA-box	ATATAT	937	6	-	core promotor /enhancer element
GH_A07G1065	TATA-box	TATATA	938	6	-	core promotor /enhancer element
GH_A07G1065	TATA-box	ATATAA	939	6	+	core promotor /enhancer element
GH_A07G1065	TATA-box	TATA	940	4	-	core promotor /enhancer element
GH_A07G1065	TATA-box	ATATAA	1212	6	+	core promotor /enhancer element
GH_A07G1065	TATA-box	TATA	1213	4	-	core promotor /enhancer element
GH_A07G1065	TATA-box	taTATAAAg	1426	9	-	core promotor /enhancer element
GH_A07G1065	TATA-box	TATAAA	1427	6	-	core promotor /enhancer element
GH_A07G1065	TATA-box	TATATAA	1428	7	-	core promotor /enhancer element
GH_A07G1065	TATA-box	TATATA	1429	6	-	core promotor /enhancer element
GH_A07G1065	TATA-box	ATATAT	1430	6	-	core promotor /enhancer element
GH_A07G1065	TATA-box	TATA	1431	4	-	core promotor /enhancer element
GH_A07G1065	TATA-box	ccTATAAAaa	1453	9	+	core promotor /enhancer element
GH_A07G1065	TATA-box	TATA	1455	4	-	core promotor /enhancer element
GH_A07G1065	Unnamed__4	CTCC	223	4	+	core promotor /enhancer element
GH_A07G1065	Unnamed__4	CTCC	369	4	-	core promotor /enhancer element
GH_A07G1065	Unnamed__4	CTCC	381	4	-	core promotor /enhancer element
GH_A07G1065	Unnamed__4	CTCC	511	4	+	core promotor /enhancer element
GH_A07G1065	Unnamed__4	CTCC	566	4	+	core promotor /enhancer element
GH_A07G1065	Unnamed__4	CTCC	598	4	+	core promotor /enhancer element
GH_A07G1065	Unnamed__4	CTCC	776	4	+	core promotor /enhancer element
GH_A07G1065	Unnamed__4	CTCC	792	4	-	core promotor /enhancer element
GH_A07G1065	Unnamed__4	CTCC	917	4	-	core promotor /enhancer element
GH_A07G1065	Unnamed__4	CTCC	1020	4	+	core promotor /enhancer element
GH_A07G1065	Unnamed__4	CTCC	1170	4	+	core promotor /enhancer element
GH_A07G1065	Unnamed__4	CTCC	1320	4	+	core promotor /enhancer element
GH_A07G1065	Unnamed__4	CTCC	1397	4	+	core promotor /enhancer element
GH_A07G1065	Sp1	GGGCGG	365	6	+	light response
GH_A07G1065	Box 4	ATTAAT	543	6	+	light response
GH_A07G1065	Box 4	ATTAAT	822	6	-	light response
GH_A07G1065	Box 4	ATTAAT	945	6	-	light response
GH_A07G1065	RY-element	CATGCATG	226	8	+	seed expression
GH_A07G1065	CGTCA-motif	CGTCA	170	5	-	JA response
GH_A07G1065	TGACG-motif	TGACG	170	5	+	JA response
GH_A07G1065	as-1	TGACG	170	5	+	drought response
GH_A07G1065	W box	TTGACC	523	6	+	wounding and pathogen response
GH_A07G1065	W box	TTGACC	1229	6	-	wounding and pathogen response
GH_A07G1065	CAT-box	GCCACT	375	6	-	meristem expression
GH_A07G1886	ARE	AAACCA	1052	6	-	anoxic response
GH_A07G1886	TCCC-motif	TCTCCCT	1282	7	+	light response
GH_A07G1886	GT1-motif	GGTTAA	1168	6	-	light response
GH_A07G1886	AE-box	AGAAACAA	362	8	-	light response
GH_A07G1886	GATA-motif	GATAGGA	513	7	+	light response
GH_A07G1886	CAAT-box	CAAT	21	4	+	core promotor /enhancer element
GH_A07G1886	CAAT-box	CAAT	47	4	+	core promotor /enhancer element
GH_A07G1886	CAAT-box	CAAT	56	4	+	core promotor /enhancer element
GH_A07G1886	CAAT-box	CAAT	67	4	+	core promotor /enhancer element
GH_A07G1886	CAAT-box	CAAT	76	4	-	core promotor /enhancer element
GH_A07G1886	CAAT-box	CAAT	204	4	-	core promotor /enhancer element
GH_A07G1886	CAAT-box	CAAAT	335	5	-	core promotor /enhancer element
GH_A07G1886	CAAT-box	CCAAT	389	5	+	core promotor /enhancer element
GH_A07G1886	CAAT-box	CAAT	390	4	+	core promotor /enhancer element
GH_A07G1886	CAAT-box	CAAAT	475	5	+	core promotor /enhancer element
GH_A07G1886	CAAT-box	CCAAT	590	5	-	core promotor /enhancer element
GH_A07G1886	CAAT-box	CCAAT	615	5	-	core promotor /enhancer element
GH_A07G1886	CAAT-box	CAAAT	641	5	+	core promotor /enhancer element
GH_A07G1886	CAAT-box	CCAAT	700	5	-	core promotor /enhancer element
GH_A07G1886	CAAT-box	CAAT	813	4	+	core promotor /enhancer element
GH_A07G1886	CAAT-box	CAAT	893	4	+	core promotor /enhancer element
GH_A07G1886	CAAT-box	CAAT	913	4	+	core promotor /enhancer element
GH_A07G1886	CAAT-box	CAAAT	947	5	+	core promotor /enhancer element
GH_A07G1886	CAAT-box	CAAAT	1058	5	+	core promotor /enhancer element
GH_A07G1886	CAAT-box	CAAT	1219	4	-	core promotor /enhancer element
GH_A07G1886	CAAT-box	CAAT	1274	4	+	core promotor /enhancer element
GH_A07G1886	CAAT-box	CAAAT	1376	5	-	core promotor /enhancer element
GH_A07G1886	TATA-box	ccTATAAAaa	34	9	-	core promotor /enhancer element
GH_A07G1886	TATA-box	TATAA	85	5	-	core promotor /enhancer element
GH_A07G1886	TATA-box	TATA	86	4	+	core promotor /enhancer element
GH_A07G1886	TATA-box	ATATAT	95	6	+	core promotor /enhancer element
GH_A07G1886	TATA-box	TATA	96	4	+	core promotor /enhancer element
GH_A07G1886	TATA-box	TATATTTATATTT	191	12	-	core promotor /enhancer element
GH_A07G1886	TATA-box	ATATAA	199	6	+	core promotor /enhancer element
GH_A07G1886	TATA-box	TATA	200	4	+	core promotor /enhancer element
GH_A07G1886	TATA-box	TATTTAAA	236	8	-	core promotor /enhancer element
GH_A07G1886	TATA-box	ATTATA	266	6	+	core promotor /enhancer element
GH_A07G1886	TATA-box	TATATAA	267	7	-	core promotor /enhancer element
GH_A07G1886	TATA-box	TATATA	268	6	+	core promotor /enhancer element
GH_A07G1886	TATA-box	ATATAT	269	6	+	core promotor /enhancer element
GH_A07G1886	TATA-box	TATA	270	4	+	core promotor /enhancer element
GH_A07G1886	TATA-box	TATAAAT	276	7	-	core promotor /enhancer element
GH_A07G1886	TATA-box	TATAAA	277	6	-	core promotor /enhancer element
GH_A07G1886	TATA-box	TATAA	278	5	-	core promotor /enhancer element
GH_A07G1886	TATA-box	TATA	279	4	+	core promotor /enhancer element
GH_A07G1886	TATA-box	ATATAA	283	6	+	core promotor /enhancer element
GH_A07G1886	TATA-box	TATA	284	4	+	core promotor /enhancer element
GH_A07G1886	TATA-box	TATAA	325	5	-	core promotor /enhancer element
GH_A07G1886	TATA-box	TATA	326	4	+	core promotor /enhancer element
GH_A07G1886	TATA-box	TATAA	380	5	-	core promotor /enhancer element
GH_A07G1886	TATA-box	TATA	381	4	+	core promotor /enhancer element
GH_A07G1886	TATA-box	ATATAA	482	6	+	core promotor /enhancer element
GH_A07G1886	TATA-box	TATA	483	4	+	core promotor /enhancer element
GH_A07G1886	TATA-box	TATA	568	4	+	core promotor /enhancer element
GH_A07G1886	TATA-box	TATA	714	4	+	core promotor /enhancer element
GH_A07G1886	TATA-box	TATACA	723	6	-	core promotor /enhancer element
GH_A07G1886	TATA-box	TATA	725	4	+	core promotor /enhancer element
GH_A07G1886	TATA-box	ATATAA	764	6	+	core promotor /enhancer element
GH_A07G1886	TATA-box	TATA	765	4	-	core promotor /enhancer element
GH_A07G1886	Unnamed__4	CTCC	354	4	+	core promotor /enhancer element
GH_A07G1886	Unnamed__4	CTCC	517	4	-	core promotor /enhancer element
GH_A07G1886	Unnamed__4	CTCC	986	4	-	core promotor /enhancer element
GH_A07G1886	Unnamed__4	CTCC	997	4	-	core promotor /enhancer element
GH_A07G1886	Unnamed__4	CTCC	1003	4	-	core promotor /enhancer element
GH_A07G1886	Unnamed__4	CTCC	1283	4	+	core promotor /enhancer element
GH_A07G1886	Unnamed__4	CTCC	1323	4	+	core promotor /enhancer element
GH_A07G1886	Unnamed__4	CTCC	1330	4	+	core promotor /enhancer element
GH_A07G1886	ERE	ATTTTAAA	251	8	+	ETH response
GH_A07G1886	ERE	ATTTCATA	769	8	+	ETH response
GH_A07G1886	Box 4	ATTAAT	102	6	+	light response
GH_A07G1886	Box 4	ATTAAT	227	6	+	light response
GH_A07G1886	Box 4	ATTAAT	409	6	+	light response
GH_A07G1886	Box 4	ATTAAT	669	6	+	light response
GH_A07G1886	Box 4	ATTAAT	859	6	-	light response
GH_A07G1886	Box 4	ATTAAT	863	6	-	light response
GH_A07G1886	Box 4	ATTAAT	867	6	-	light response
GH_A07G1886	Box 4	ATTAAT	950	6	-	light response
GH_A07G1886	AT1-motif	AATTATTTTTTATT	165	13	+	light response
GH_A07G1886	AT1-motif	AATTATTTTTTATT	299	13	+	light response
GH_A07G1886	CGTCA-motif	CGTCA	880	5	-	JA response
GH_A07G1886	MRE	AACCTAA	459	7	+	light response
GH_A07G1886	TGACG-motif	TGACG	880	5	+	JA response
GH_A07G1886	P-box	CCTTTTG	1199	7	-	GA response
GH_A07G1886	as-1	TGACG	880	5	+	drought response
GH_A07G1886	Gap-box	CAAATGAA(A/G)A	1371	9	-	light response
GH_A07G1886	TCT-motif	TCTTAC	372	6	+	light response
GH_A08G0330	WRE3	CCACCT	155	6	+	wounding and pathogen response
GH_A08G0330	MBS	CAACTG	1163	6	+	drought response
GH_A08G0330	as-1	TGACG	1107	5	-	drought response
GH_A08G0330	as-1	TGACG	1258	5	+	drought response
GH_A08G0330	W box	TTGACC	1246	6	+	wounding and pathogen response
GH_A08G0330	CAT-box	GCCACT	1282	6	+	meristem expression
GH_A08G0330	TGACG-motif	TGACG	1107	5	-	JA response
GH_A08G0330	TGACG-motif	TGACG	1258	5	+	JA response
GH_A08G0330	CGTCA-motif	CGTCA	1107	5	+	JA response
GH_A08G0330	CGTCA-motif	CGTCA	1258	5	-	JA response
GH_A08G0330	O2-site	GTTGACGTGA	1104	9	-	zein metsbolism regulation
GH_A08G0330	G-Box	CACGTT	1240	6	-	light response
GH_A08G0330	chs-CMA2a	TCACTTGA	716	8	-	light response
GH_A08G0330	Box 4	ATTAAT	123	6	+	light response
GH_A08G0330	Box 4	ATTAAT	194	6	+	light response
GH_A08G0330	Box 4	ATTAAT	872	6	-	light response
GH_A08G0330	Box 4	ATTAAT	881	6	-	light response
GH_A08G0330	Box 4	ATTAAT	1072	6	-	light response
GH_A08G0330	ATCT-motif	AATCTAATCC	1036	9	+	light response
GH_A08G0330	ATCT-motif	AATCTAATCC	1177	9	-	light response
GH_A08G0330	ERE	ATTTTAAA	636	8	+	ETH response
GH_A08G0330	ERE	ATTTTAAA	812	8	-	ETH response
GH_A08G0330	G-box	CACGTC	1105	6	+	light response
GH_A08G0330	ABRE	ACGTG	1105	5	-	ABA response
GH_A08G0330	ABRE	ACGTG	1241	5	+	ABA response
GH_A08G0330	ABRE	AACCCGG	1315	7	+	ABA response
GH_A08G0330	STRE	AGGGG	53	5	+	heat, osmotic stress, low pH, nutrient starvation stresses response
GH_A08G0330	STRE	AGGGG	62	5	-	heat, osmotic stress, low pH, nutrient starvation stresses response
GH_A08G0330	STRE	AGGGG	71	5	-	heat, osmotic stress, low pH, nutrient starvation stresses response
GH_A08G0330	STRE	AGGGG	149	5	-	heat, osmotic stress, low pH, nutrient starvation stresses response
GH_A08G0330	STRE	AGGGG	1482	5	+	heat, osmotic stress, low pH, nutrient starvation stresses response
GH_A08G0330	CAAT-box	CAAT	220	4	+	core promotor /enhancer element
GH_A08G0330	CAAT-box	CAAT	295	4	+	core promotor /enhancer element
GH_A08G0330	CAAT-box	CAAT	305	4	-	core promotor /enhancer element
GH_A08G0330	CAAT-box	CCAAT	346	5	+	core promotor /enhancer element
GH_A08G0330	CAAT-box	CAAT	347	4	+	core promotor /enhancer element
GH_A08G0330	CAAT-box	CAAT	395	4	+	core promotor /enhancer element
GH_A08G0330	CAAT-box	CAAT	537	4	-	core promotor /enhancer element
GH_A08G0330	CAAT-box	CAAAT	599	5	-	core promotor /enhancer element
GH_A08G0330	CAAT-box	CAAT	628	4	+	core promotor /enhancer element
GH_A08G0330	CAAT-box	CAAAT	821	5	+	core promotor /enhancer element
GH_A08G0330	CAAT-box	CCAAT	835	5	-	core promotor /enhancer element
GH_A08G0330	CAAT-box	CAAAT	849	5	+	core promotor /enhancer element
GH_A08G0330	CAAT-box	CAAAT	869	5	+	core promotor /enhancer element
GH_A08G0330	CAAT-box	CAAAT	890	5	+	core promotor /enhancer element
GH_A08G0330	CAAT-box	CAAT	994	4	-	core promotor /enhancer element
GH_A08G0330	CAAT-box	CCAAT	1015	5	-	core promotor /enhancer element
GH_A08G0330	CAAT-box	CAAT	1035	4	+	core promotor /enhancer element
GH_A08G0330	CAAT-box	CAAAT	1039	5	+	core promotor /enhancer element
GH_A08G0330	CAAT-box	CAAAT	1061	5	+	core promotor /enhancer element
GH_A08G0330	CAAT-box	CAAAT	1064	5	-	core promotor /enhancer element
GH_A08G0330	CAAT-box	CCAAT	1112	5	+	core promotor /enhancer element
GH_A08G0330	CAAT-box	CAAT	1113	4	+	core promotor /enhancer element
GH_A08G0330	CAAT-box	CCAAT	1179	5	-	core promotor /enhancer element
GH_A08G0330	CAAT-box	CAAAT	1212	5	-	core promotor /enhancer element
GH_A08G0330	CAAT-box	CAAT	1272	4	-	core promotor /enhancer element
GH_A08G0330	CAAT-box	CCAAT	1278	5	-	core promotor /enhancer element
GH_A08G0330	CAAT-box	CAAT	1341	4	+	core promotor /enhancer element
GH_A08G0330	CAAT-box	CAAT	1366	4	-	core promotor /enhancer element
GH_A08G0330	CAAT-box	CAAT	1397	4	+	core promotor /enhancer element
GH_A08G0330	CAAT-box	CAAT	1405	4	-	core promotor /enhancer element
GH_A08G0330	CAAT-box	CAAAT	1431	5	-	core promotor /enhancer element
GH_A08G0330	CAAT-box	CAAT	1457	4	-	core promotor /enhancer element
GH_A08G0330	CAAT-box	AGCTCAATTTCA	1459	11	-	core promotor /enhancer element
GH_A08G0330	CAAT-box	CAAT	1463	4	-	core promotor /enhancer element
GH_A08G0330	TATA-box	TATATA	25	6	+	core promotor /enhancer element
GH_A08G0330	TATA-box	ATATAT	26	6	+	core promotor /enhancer element
GH_A08G0330	TATA-box	TATATA	27	6	+	core promotor /enhancer element
GH_A08G0330	TATA-box	ATATAT	28	6	+	core promotor /enhancer element
GH_A08G0330	TATA-box	TATATA	29	6	+	core promotor /enhancer element
GH_A08G0330	TATA-box	ATATAT	30	6	+	core promotor /enhancer element
GH_A08G0330	TATA-box	TATATA	31	6	+	core promotor /enhancer element
GH_A08G0330	TATA-box	ATATAT	32	6	+	core promotor /enhancer element
GH_A08G0330	TATA-box	TATATTTATATTT	33	12	+	core promotor /enhancer element
GH_A08G0330	TATA-box	TATACA	37	6	-	core promotor /enhancer element
GH_A08G0330	TATA-box	TATA	39	4	+	core promotor /enhancer element
GH_A08G0330	TATA-box	TATA	107	4	+	core promotor /enhancer element
GH_A08G0330	TATA-box	TATACA	113	6	-	core promotor /enhancer element
GH_A08G0330	TATA-box	TATA	115	4	+	core promotor /enhancer element
GH_A08G0330	TATA-box	TATACA	184	6	-	core promotor /enhancer element
GH_A08G0330	TATA-box	TATA	186	4	+	core promotor /enhancer element
GH_A08G0330	TATA-box	ATTATA	404	6	+	core promotor /enhancer element
GH_A08G0330	TATA-box	TATAA	405	5	-	core promotor /enhancer element
GH_A08G0330	TATA-box	TATA	406	4	+	core promotor /enhancer element
GH_A08G0330	TATA-box	TATTTAAA	486	8	+	core promotor /enhancer element
GH_A08G0330	TATA-box	ATTATA	498	6	+	core promotor /enhancer element
GH_A08G0330	TATA-box	TATAA	499	5	-	core promotor /enhancer element
GH_A08G0330	TATA-box	TATA	500	4	+	core promotor /enhancer element
GH_A08G0330	TATA-box	taTATAAAtc	504	9	-	core promotor /enhancer element
GH_A08G0330	TATA-box	TATAAAT	505	7	-	core promotor /enhancer element
GH_A08G0330	TATA-box	TATAAA	506	6	-	core promotor /enhancer element
GH_A08G0330	TATA-box	TATATAA	507	7	-	core promotor /enhancer element
GH_A08G0330	TATA-box	TATATA	508	6	+	core promotor /enhancer element
GH_A08G0330	TATA-box	ATATAA	509	6	+	core promotor /enhancer element
GH_A08G0330	TATA-box	TATA	510	4	+	core promotor /enhancer element
GH_A08G0330	TATA-box	ATATAT	550	6	+	core promotor /enhancer element
GH_A08G0330	TATA-box	TATA	551	4	+	core promotor /enhancer element
GH_A08G0330	TATA-box	TATAAA	660	6	-	core promotor /enhancer element
GH_A08G0330	TATA-box	TATAA	661	5	-	core promotor /enhancer element
GH_A08G0330	TATA-box	TATA	662	4	+	core promotor /enhancer element
GH_A08G0330	TATA-box	TACAAAA	690	7	+	core promotor /enhancer element
GH_A08G0330	TATA-box	TATATAA	760	7	-	core promotor /enhancer element
GH_A08G0330	TATA-box	TATATA	761	6	-	core promotor /enhancer element
GH_A08G0330	TATA-box	ATATAT	762	6	-	core promotor /enhancer element
GH_A08G0330	TATA-box	TATATA	763	6	-	core promotor /enhancer element
GH_A08G0330	TATA-box	ATATAT	764	6	-	core promotor /enhancer element
GH_A08G0330	TATA-box	TATATA	765	6	-	core promotor /enhancer element
GH_A08G0330	TATA-box	ATATAT	766	6	-	core promotor /enhancer element
GH_A08G0330	TATA-box	TATA	767	4	-	core promotor /enhancer element
GH_A08G0330	TATA-box	ATTATA	770	6	+	core promotor /enhancer element
GH_A08G0330	TATA-box	TATAA	771	5	-	core promotor /enhancer element
GH_A08G0330	TATA-box	TATA	772	4	-	core promotor /enhancer element
GH_A08G0330	TATA-box	TATA	780	4	-	core promotor /enhancer element
GH_A08G0330	TATA-box	TATTTAAA	793	8	-	core promotor /enhancer element
GH_A08G0330	TATA-box	ATTATA	806	6	+	core promotor /enhancer element
GH_A08G0330	TATA-box	TATAA	807	5	-	core promotor /enhancer element
GH_A08G0330	TATA-box	TATA	808	4	-	core promotor /enhancer element
GH_A08G0330	TATA-box	TATTTAAA	810	8	+	core promotor /enhancer element
GH_A08G0330	TATA-box	ATTATA	860	6	+	core promotor /enhancer element
GH_A08G0330	TATA-box	TATAA	861	5	-	core promotor /enhancer element
GH_A08G0330	TATA-box	TATA	862	4	-	core promotor /enhancer element
GH_A08G0330	TATA-box	TATAAAT	910	7	-	core promotor /enhancer element
GH_A08G0330	TATA-box	TATAAA	911	6	-	core promotor /enhancer element
GH_A08G0330	TATA-box	TATAA	912	5	-	core promotor /enhancer element
GH_A08G0330	TATA-box	TATA	913	4	-	core promotor /enhancer element
GH_A08G0330	TATA-box	TATTTAAA	924	8	-	core promotor /enhancer element
GH_A08G0330	TATA-box	ATATAT	965	6	-	core promotor /enhancer element
GH_A08G0330	TATA-box	TATA	966	4	-	core promotor /enhancer element
GH_A08G0330	TATA-box	TATATA	983	6	-	core promotor /enhancer element
GH_A08G0330	TATA-box	ATATAA	984	6	+	core promotor /enhancer element
GH_A08G0330	TATA-box	TATA	985	4	-	core promotor /enhancer element
GH_A08G0330	TATA-box	TATTTAAA	1000	8	-	core promotor /enhancer element
GH_A08G0330	TATA-box	ATATAA	1050	6	+	core promotor /enhancer element
GH_A08G0330	TATA-box	TATA	1051	4	-	core promotor /enhancer element
GH_A08G0330	TATA-box	TATA	1325	4	-	core promotor /enhancer element
GH_A08G0330	TATA-box	TATAAAA	1449	7	-	core promotor /enhancer element
GH_A08G0330	TATA-box	TATAAA	1450	6	-	core promotor /enhancer element
GH_A08G0330	TATA-box	TATAA	1451	5	-	core promotor /enhancer element
GH_A08G0330	TATA-box	TATA	1452	4	-	core promotor /enhancer element
GH_A08G0330	TC-rich repeats	ATTCTCTAAC	1233	9	+	defense and stress response
GH_A08G0330	Unnamed__4	CTCC	170	4	+	core promotor /enhancer element
GH_A08G0330	Unnamed__4	CTCC	176	4	+	core promotor /enhancer element
GH_A08G0330	Unnamed__4	CTCC	1149	4	-	core promotor /enhancer element
GH_A08G0330	Unnamed__4	CTCC	1252	4	+	core promotor /enhancer element
GH_A08G0330	Unnamed__4	CTCC	1383	4	+	core promotor /enhancer element
GH_A08G0330	Sp1	GGGCGG	59	6	-	light response
GH_A08G0330	TATA	TATAAAAT	780	8	+	core promotor /enhancer element
GH_A08G0330	TATA	TATAAAAT	913	8	+	core promotor /enhancer element
GH_A08G0330	TATA	TATAAAAT	1051	8	+	core promotor /enhancer element
GH_A08G0330	TATC-box	TATCCCA	188	7	+	GA response
GH_A08G0330	ATC-motif	AGTAATCT	976	8	+	light response
GH_A08G0330	DRE core	GCCGAC	144	6	-	drought response
GH_A08G0330	ACE	CTAACGTATT	1238	9	+	light response
GH_A10G0308	Unnamed__4	CTCC	88	4	+	core promotor /enhancer element
GH_A10G0308	Unnamed__4	CTCC	91	4	+	core promotor /enhancer element
GH_A10G0308	Unnamed__4	CTCC	94	4	+	core promotor /enhancer element
GH_A10G0308	Unnamed__4	CTCC	140	4	-	core promotor /enhancer element
GH_A10G0308	Unnamed__4	CTCC	283	4	+	core promotor /enhancer element
GH_A10G0308	Unnamed__4	CTCC	657	4	+	core promotor /enhancer element
GH_A10G0308	Unnamed__4	CTCC	817	4	+	core promotor /enhancer element
GH_A10G0308	Unnamed__4	CTCC	825	4	+	core promotor /enhancer element
GH_A10G0308	Unnamed__4	CTCC	925	4	+	core promotor /enhancer element
GH_A10G0308	Unnamed__4	CTCC	1259	4	-	core promotor /enhancer element
GH_A10G0308	Unnamed__4	CTCC	1382	4	-	core promotor /enhancer element
GH_A10G0308	Unnamed__4	CTCC	1454	4	-	core promotor /enhancer element
GH_A10G0308	TATA-box	TATA	16	4	+	core promotor /enhancer element
GH_A10G0308	TATA-box	ATTATA	227	6	+	core promotor /enhancer element
GH_A10G0308	TATA-box	TATAA	228	5	-	core promotor /enhancer element
GH_A10G0308	TATA-box	TATA	229	4	+	core promotor /enhancer element
GH_A10G0308	TATA-box	TATA	319	4	+	core promotor /enhancer element
GH_A10G0308	TATA-box	TACATAAA	367	8	-	core promotor /enhancer element
GH_A10G0308	TATA-box	TATA	376	4	+	core promotor /enhancer element
GH_A10G0308	TATA-box	ATTATA	435	6	+	core promotor /enhancer element
GH_A10G0308	TATA-box	TATAA	436	5	-	core promotor /enhancer element
GH_A10G0308	TATA-box	TATA	437	4	+	core promotor /enhancer element
GH_A10G0308	TATA-box	TATAAATA	454	8	-	core promotor /enhancer element
GH_A10G0308	TATA-box	TATAAAT	455	7	-	core promotor /enhancer element
GH_A10G0308	TATA-box	TATAAA	456	6	-	core promotor /enhancer element
GH_A10G0308	TATA-box	TATAA	457	5	-	core promotor /enhancer element
GH_A10G0308	TATA-box	TATA	458	4	+	core promotor /enhancer element
GH_A10G0308	TATA-box	TATA	500	4	+	core promotor /enhancer element
GH_A10G0308	TATA-box	ATTATA	554	6	+	core promotor /enhancer element
GH_A10G0308	TATA-box	TATATAA	555	7	-	core promotor /enhancer element
GH_A10G0308	TATA-box	TATATA	556	6	+	core promotor /enhancer element
GH_A10G0308	TATA-box	ATATAA	557	6	+	core promotor /enhancer element
GH_A10G0308	TATA-box	TATA	558	4	+	core promotor /enhancer element
GH_A10G0308	TATA-box	ATTATA	564	6	+	core promotor /enhancer element
GH_A10G0308	TATA-box	TATATAA	565	7	-	core promotor /enhancer element
GH_A10G0308	TATA-box	TATATA	566	6	+	core promotor /enhancer element
GH_A10G0308	TATA-box	ATATAA	567	6	+	core promotor /enhancer element
GH_A10G0308	TATA-box	TATA	568	4	+	core promotor /enhancer element
GH_A10G0308	TATA-box	TATA	702	4	+	core promotor /enhancer element
GH_A10G0308	TATA-box	TATA	791	4	-	core promotor /enhancer element
GH_A10G0308	TATA-box	taTATAAAtc	1001	9	+	core promotor /enhancer element
GH_A10G0308	TATA-box	TATA	1003	4	-	core promotor /enhancer element
GH_A10G0308	TATA-box	TATA	1011	4	-	core promotor /enhancer element
GH_A10G0308	TATA-box	TATA	1264	4	-	core promotor /enhancer element
GH_A10G0308	TATA-box	TATATAA	1356	7	-	core promotor /enhancer element
GH_A10G0308	TATA-box	TATATA	1357	6	-	core promotor /enhancer element
GH_A10G0308	TATA-box	TATA	1359	4	-	core promotor /enhancer element
GH_A10G0308	TATA-box	TATAAA	1364	6	-	core promotor /enhancer element
GH_A10G0308	TATA-box	TATAA	1365	5	-	core promotor /enhancer element
GH_A10G0308	TATA-box	TATA	1366	4	-	core promotor /enhancer element
GH_A10G0308	TATA-box	TATA	1465	4	-	core promotor /enhancer element
GH_A10G0308	CAAT-box	CAAAT	29	5	+	core promotor /enhancer element
GH_A10G0308	CAAT-box	CAAAT	35	5	+	core promotor /enhancer element
GH_A10G0308	CAAT-box	CAAAT	51	5	+	core promotor /enhancer element
GH_A10G0308	CAAT-box	CCAAT	157	5	-	core promotor /enhancer element
GH_A10G0308	CAAT-box	CCAAT	246	5	-	core promotor /enhancer element
GH_A10G0308	CAAT-box	CAAT	609	4	+	core promotor /enhancer element
GH_A10G0308	CAAT-box	CAAT	611	4	-	core promotor /enhancer element
GH_A10G0308	CAAT-box	CAAT	626	4	+	core promotor /enhancer element
GH_A10G0308	CAAT-box	CAAT	720	4	+	core promotor /enhancer element
GH_A10G0308	CAAT-box	CAAT	730	4	+	core promotor /enhancer element
GH_A10G0308	CAAT-box	CAAAT	734	5	-	core promotor /enhancer element
GH_A10G0308	CAAT-box	CAAT	784	4	+	core promotor /enhancer element
GH_A10G0308	CAAT-box	CAAT	809	4	+	core promotor /enhancer element
GH_A10G0308	CAAT-box	CAAAT	820	5	+	core promotor /enhancer element
GH_A10G0308	CAAT-box	CAAAT	870	5	-	core promotor /enhancer element
GH_A10G0308	CAAT-box	CAAT	875	4	+	core promotor /enhancer element
GH_A10G0308	CAAT-box	CAAT	965	4	+	core promotor /enhancer element
GH_A10G0308	CAAT-box	CAAAT	987	5	+	core promotor /enhancer element
GH_A10G0308	CAAT-box	CAAT	1109	4	-	core promotor /enhancer element
GH_A10G0308	CAAT-box	CAAAT	1191	5	-	core promotor /enhancer element
GH_A10G0308	CAAT-box	CAAT	1241	4	-	core promotor /enhancer element
GH_A10G0308	CAAT-box	CAAT	1275	4	+	core promotor /enhancer element
GH_A10G0308	CAAT-box	CAAAT	1406	5	-	core promotor /enhancer element
GH_A10G0308	CAAT-box	TGCCAAC	1479	7	+	core promotor /enhancer element
GH_A10G0308	STRE	AGGGG	687	5	-	heat, osmotic stress, low pH, nutrient starvation stresses response
GH_A10G0308	STRE	AGGGG	799	5	-	heat, osmotic stress, low pH, nutrient starvation stresses response
GH_A10G0308	STRE	AGGGG	840	5	-	heat, osmotic stress, low pH, nutrient starvation stresses response
GH_A10G0308	STRE	AGGGG	914	5	-	heat, osmotic stress, low pH, nutrient starvation stresses response
GH_A10G0308	STRE	AGGGG	1328	5	+	heat, osmotic stress, low pH, nutrient starvation stresses response
GH_A10G0308	STRE	AGGGG	1427	5	+	heat, osmotic stress, low pH, nutrient starvation stresses response
GH_A10G0308	TCA	TCATCTTCAT	1487	9	+	defense and stress response
GH_A10G0308	ARE	AAACCA	664	6	-	anoxic response
GH_A10G0308	ARE	AAACCA	829	6	+	anoxic response
GH_A10G0308	ARE	AAACCA	1158	6	+	anoxic response
GH_A10G0308	MSA-like	(T/C)C(T/C)AACGG(T/C)(T/C)A	40	8.5	+	cell cycle
GH_A10G0308	TATA	TATAAAAT	458	8	+	core promotor /enhancer element
GH_A10G0308	W box	TTGACC	584	6	+	wounding and pathogen response
GH_A10G0308	P-box	CCTTTTG	263	7	+	GA response
GH_A10G0308	MBS	CAACTG	581	6	-	drought response
GH_A10G0308	Gap-box	CAAATGAA(A/G)A	987	9	+	light response
GH_A10G0308	ABRE3a	TACGTG	634	6	+	ABA response
GH_A10G0308	TCT-motif	TCTTAC	403	6	-	light response
GH_A10G0308	TCT-motif	TCTTAC	1086	6	+	light response
GH_A10G0308	TCT-motif	TCTTAC	1197	6	+	light response
GH_A10G0308	ABRE	ACGTG	635	5	+	ABA response
GH_A10G0308	GC-motif	CCCCCG	1184	6	-	anoxic response
GH_A10G0308	ABRE4	CACGTA	634	6	-	ABA response
GH_A10G0308	MRE	AACCTAA	124	7	+	light response
GH_A10G0308	O2-site	GATGATGTGG	516	9	-	zein metsbolism regulation
GH_A10G0308	G-box	TACGTG	634	6	+	light response
GH_A10G0308	Box 4	ATTAAT	675	6	+	light response
GH_A10G0308	Box 4	ATTAAT	742	6	+	light response
GH_A10G0308	Box 4	ATTAAT	953	6	-	light response
GH_A10G0308	Box 4	ATTAAT	979	6	-	light response
GH_A10G0983	TATA	TATAAAAT	814	8	+	core promotor /enhancer element
GH_A10G0983	TATC-box	TATCCCA	203	7	+	GA response
GH_A10G0983	GATA-motif	AAGGATAAGG	722	9	+	light response
GH_A10G0983	GATA-motif	GATAGGG	725	7	+	light response
GH_A10G0983	GT1-motif	GGTTAAT	1206	7	+	light response
GH_A10G0983	ARE	AAACCA	927	6	-	anoxic response
GH_A10G0983	STRE	AGGGG	165	5	-	heat, osmotic stress, low pH, nutrient starvation stresses response
GH_A10G0983	STRE	AGGGG	1195	5	+	heat, osmotic stress, low pH, nutrient starvation stresses response
GH_A10G0983	STRE	AGGGG	1369	5	-	heat, osmotic stress, low pH, nutrient starvation stresses response
GH_A10G0983	TATA-box	ATTATA	194	6	+	core promotor /enhancer element
GH_A10G0983	TATA-box	TATATAA	195	7	-	core promotor /enhancer element
GH_A10G0983	TATA-box	TATATA	196	6	+	core promotor /enhancer element
GH_A10G0983	TATA-box	ATATAT	197	6	+	core promotor /enhancer element
GH_A10G0983	TATA-box	TATA	198	4	+	core promotor /enhancer element
GH_A10G0983	TATA-box	TACAAAA	236	7	-	core promotor /enhancer element
GH_A10G0983	TATA-box	TACAAAA	386	7	-	core promotor /enhancer element
GH_A10G0983	TATA-box	ATATAA	404	6	+	core promotor /enhancer element
GH_A10G0983	TATA-box	TATA	405	4	+	core promotor /enhancer element
GH_A10G0983	TATA-box	TATA	671	4	+	core promotor /enhancer element
GH_A10G0983	TATA-box	TATA	744	4	+	core promotor /enhancer element
GH_A10G0983	TATA-box	ATATAA	813	6	+	core promotor /enhancer element
GH_A10G0983	TATA-box	TATA	814	4	-	core promotor /enhancer element
GH_A10G0983	TATA-box	ccTATAAAaa	916	9	-	core promotor /enhancer element
GH_A10G0983	TATA-box	TATAAAA	917	7	-	core promotor /enhancer element
GH_A10G0983	TATA-box	TATAAA	918	6	-	core promotor /enhancer element
GH_A10G0983	TATA-box	TATAA	919	5	-	core promotor /enhancer element
GH_A10G0983	TATA-box	TATA	920	4	-	core promotor /enhancer element
GH_A10G0983	TATA-box	TATACA	1025	6	-	core promotor /enhancer element
GH_A10G0983	TATA-box	TATA	1027	4	-	core promotor /enhancer element
GH_A10G0983	TATA-box	TATA	1032	4	-	core promotor /enhancer element
GH_A10G0983	TATA-box	ATATAT	1040	6	-	core promotor /enhancer element
GH_A10G0983	TATA-box	TATA	1041	4	-	core promotor /enhancer element
GH_A10G0983	TATA-box	ATATAT	1064	6	-	core promotor /enhancer element
GH_A10G0983	TATA-box	TATA	1065	4	-	core promotor /enhancer element
GH_A10G0983	TATA-box	ATTATA	1132	6	+	core promotor /enhancer element
GH_A10G0983	TATA-box	TATAA	1133	5	-	core promotor /enhancer element
GH_A10G0983	TATA-box	TATA	1134	4	-	core promotor /enhancer element
GH_A10G0983	TATA-box	ATTATA	1137	6	+	core promotor /enhancer element
GH_A10G0983	TATA-box	TATAA	1138	5	-	core promotor /enhancer element
GH_A10G0983	TATA-box	TATATTTATATTT	1139	12	+	core promotor /enhancer element
GH_A10G0983	TATA-box	TATAAATA	1141	8	-	core promotor /enhancer element
GH_A10G0983	TATA-box	TATAAAT	1142	7	-	core promotor /enhancer element
GH_A10G0983	TATA-box	TATAAA	1143	6	-	core promotor /enhancer element
GH_A10G0983	TATA-box	TATAA	1144	5	-	core promotor /enhancer element
GH_A10G0983	TATA-box	TATA	1145	4	-	core promotor /enhancer element
GH_A10G0983	TATA-box	ATTATA	1148	6	+	core promotor /enhancer element
GH_A10G0983	TATA-box	TATAA	1149	5	-	core promotor /enhancer element
GH_A10G0983	TATA-box	TATA	1150	4	-	core promotor /enhancer element
GH_A10G0983	TATA-box	ATTATA	1153	6	+	core promotor /enhancer element
GH_A10G0983	TATA-box	TATAA	1154	5	-	core promotor /enhancer element
GH_A10G0983	TATA-box	TATA	1155	4	-	core promotor /enhancer element
GH_A10G0983	TATA-box	ATATAT	1174	6	-	core promotor /enhancer element
GH_A10G0983	TATA-box	TATA	1175	4	-	core promotor /enhancer element
GH_A10G0983	TATA-box	TATAAAA	1384	7	-	core promotor /enhancer element
GH_A10G0983	TATA-box	TATAAA	1385	6	-	core promotor /enhancer element
GH_A10G0983	TATA-box	TATAA	1386	5	-	core promotor /enhancer element
GH_A10G0983	TATA-box	TATA	1387	4	-	core promotor /enhancer element
GH_A10G0983	CAAT-box	CAAT	52	4	+	core promotor /enhancer element
GH_A10G0983	CAAT-box	CAAT	99	4	-	core promotor /enhancer element
GH_A10G0983	CAAT-box	CAAT	161	4	+	core promotor /enhancer element
GH_A10G0983	CAAT-box	CCAAT	348	5	+	core promotor /enhancer element
GH_A10G0983	CAAT-box	CAAT	349	4	+	core promotor /enhancer element
GH_A10G0983	CAAT-box	CAAT	412	4	+	core promotor /enhancer element
GH_A10G0983	CAAT-box	CAAT	466	4	+	core promotor /enhancer element
GH_A10G0983	CAAT-box	CAAT	601	4	+	core promotor /enhancer element
GH_A10G0983	CAAT-box	CCAAT	607	5	+	core promotor /enhancer element
GH_A10G0983	CAAT-box	CAAT	608	4	+	core promotor /enhancer element
GH_A10G0983	CAAT-box	CCAAT	767	5	-	core promotor /enhancer element
GH_A10G0983	CAAT-box	CAAT	775	4	-	core promotor /enhancer element
GH_A10G0983	CAAT-box	CAAT	900	4	+	core promotor /enhancer element
GH_A10G0983	CAAT-box	CAAT	966	4	+	core promotor /enhancer element
GH_A10G0983	CAAT-box	CAAAT	1004	5	+	core promotor /enhancer element
GH_A10G0983	CAAT-box	CAAT	1068	4	-	core promotor /enhancer element
GH_A10G0983	CAAT-box	CAAT	1128	4	+	core promotor /enhancer element
GH_A10G0983	Unnamed__4	CTCC	12	4	-	core promotor /enhancer element
GH_A10G0983	Unnamed__4	CTCC	225	4	-	core promotor /enhancer element
GH_A10G0983	Unnamed__4	CTCC	228	4	-	core promotor /enhancer element
GH_A10G0983	Unnamed__4	CTCC	274	4	-	core promotor /enhancer element
GH_A10G0983	Unnamed__4	CTCC	346	4	+	core promotor /enhancer element
GH_A10G0983	Unnamed__4	CTCC	640	4	-	core promotor /enhancer element
GH_A10G0983	Unnamed__4	CTCC	684	4	+	core promotor /enhancer element
GH_A10G0983	Unnamed__4	CTCC	694	4	+	core promotor /enhancer element
GH_A10G0983	Unnamed__4	CTCC	1265	4	+	core promotor /enhancer element
GH_A10G0983	Unnamed__4	CTCC	1325	4	+	core promotor /enhancer element
GH_A10G0983	Unnamed__4	CTCC	1380	4	+	core promotor /enhancer element
GH_A10G0983	TCA-element	TCAGAAGAGG	843	9	-	SA response
GH_A10G0983	CGTCA-motif	CGTCA	1228	5	+	JA response
GH_A10G0983	G-Box	CACGTG	432	6	+	light response
GH_A10G0983	ABRE4	CACGTA	368	6	+	ABA response
GH_A10G0983	G-box	TACGTG	368	6	-	light response
GH_A10G0983	G-box	CACGTG	432	6	+	light response
GH_A10G0983	ERE	ATTTCATA	1217	8	+	ETH response
GH_A10G0983	ABRE	ACGTG	368	5	-	ABA response
GH_A10G0983	ABRE	CACGTG	432	6	+	ABA response
GH_A10G0983	ABRE	ACGTG	433	5	+	ABA response
GH_A10G0983	MBS	CAACTG	1122	6	-	drought response
GH_A10G0983	ABRE3a	TACGTG	368	6	-	ABA response
GH_A10G0983	as-1	TGACG	1228	5	-	drought response
GH_A10G0983	AT-rich sequence	TAAAATACT	816	9	+	elicitor mediated activation
GH_A10G0983	TGACG-motif	TGACG	1228	5	-	JA response
GH_A10G2581	ARE	AAACCA	1205	6	+	anoxic response
GH_A10G2581	ABRE	ACGTG	1147	5	+	ABA response
GH_A10G2581	ABRE	ACGTG	1296	5	+	ABA response
GH_A10G2581	TCCC-motif	TCTCCCT	354	7	+	light response
GH_A10G2581	ERE	ATTTTAAA	256	8	-	ETH response
GH_A10G2581	ERE	ATTTCATA	393	8	+	ETH response
GH_A10G2581	Box 4	ATTAAT	38	6	+	light response
GH_A10G2581	Box 4	ATTAAT	166	6	+	light response
GH_A10G2581	Box 4	ATTAAT	233	6	+	light response
GH_A10G2581	Box 4	ATTAAT	894	6	-	light response
GH_A10G2581	Box 4	ATTAAT	930	6	-	light response
GH_A10G2581	Box 4	ATTAAT	1003	6	-	light response
GH_A10G2581	G-box	CACGAC	959	6	-	light response
GH_A10G2581	G-box	TACGTG	1146	6	+	light response
GH_A10G2581	G-box	TACGTG	1295	6	+	light response
GH_A10G2581	ABRE4	CACGTA	1146	6	-	ABA response
GH_A10G2581	ABRE4	CACGTA	1295	6	-	ABA response
GH_A10G2581	WUN-motif	AAATTACT	834	8	+	wounding and pathogen response
GH_A10G2581	WUN-motif	TTATTACAT	1381	9	-	wounding and pathogen response
GH_A10G2581	P-box	CCTTTTG	761	7	-	GA response
GH_A10G2581	Unnamed__4	CTCC	281	4	+	core promotor /enhancer element
GH_A10G2581	Unnamed__4	CTCC	355	4	+	core promotor /enhancer element
GH_A10G2581	Unnamed__4	CTCC	999	4	+	core promotor /enhancer element
GH_A10G2581	CAT-box	GCCACT	1167	6	-	meristem expression
GH_A10G2581	CAAT-box	CAAAT	248	5	+	core promotor /enhancer element
GH_A10G2581	CAAT-box	CAAT	402	4	+	core promotor /enhancer element
GH_A10G2581	CAAT-box	CCAAT	487	5	+	core promotor /enhancer element
GH_A10G2581	CAAT-box	CAAT	488	4	+	core promotor /enhancer element
GH_A10G2581	CAAT-box	CAAT	502	4	-	core promotor /enhancer element
GH_A10G2581	CAAT-box	CAAT	553	4	+	core promotor /enhancer element
GH_A10G2581	CAAT-box	CAAT	592	4	+	core promotor /enhancer element
GH_A10G2581	CAAT-box	CCAAT	621	5	+	core promotor /enhancer element
GH_A10G2581	CAAT-box	CAAT	622	4	+	core promotor /enhancer element
GH_A10G2581	CAAT-box	CAAAT	626	5	+	core promotor /enhancer element
GH_A10G2581	CAAT-box	CAAT	638	4	+	core promotor /enhancer element
GH_A10G2581	CAAT-box	CAAT	701	4	-	core promotor /enhancer element
GH_A10G2581	CAAT-box	CAAT	772	4	-	core promotor /enhancer element
GH_A10G2581	CAAT-box	CAAT	784	4	-	core promotor /enhancer element
GH_A10G2581	CAAT-box	CAAAT	805	5	-	core promotor /enhancer element
GH_A10G2581	CAAT-box	CAAAT	833	5	+	core promotor /enhancer element
GH_A10G2581	CAAT-box	CAAAT	878	5	+	core promotor /enhancer element
GH_A10G2581	CAAT-box	CAAT	901	4	-	core promotor /enhancer element
GH_A10G2581	CAAT-box	CAAT	1053	4	-	core promotor /enhancer element
GH_A10G2581	CAAT-box	CAAAT	1286	5	+	core promotor /enhancer element
GH_A10G2581	CAAT-box	CAAAT	1313	5	+	core promotor /enhancer element
GH_A10G2581	CAAT-box	CAAAT	1415	5	-	core promotor /enhancer element
GH_A10G2581	CAAT-box	CAAAT	1468	5	-	core promotor /enhancer element
GH_A10G2581	CAAT-box	CAAAT	1491	5	-	core promotor /enhancer element
GH_A10G2581	TATA-box	TACAAAA	11	7	+	core promotor /enhancer element
GH_A10G2581	TATA-box	ATATAA	202	6	+	core promotor /enhancer element
GH_A10G2581	TATA-box	TATA	203	4	+	core promotor /enhancer element
GH_A10G2581	TATA-box	TATAAAA	292	7	-	core promotor /enhancer element
GH_A10G2581	TATA-box	TATAAA	293	6	-	core promotor /enhancer element
GH_A10G2581	TATA-box	TATAA	294	5	-	core promotor /enhancer element
GH_A10G2581	TATA-box	TATA	295	4	+	core promotor /enhancer element
GH_A10G2581	TATA-box	TATACA	381	6	-	core promotor /enhancer element
GH_A10G2581	TATA-box	TATA	383	4	+	core promotor /enhancer element
GH_A10G2581	TATA-box	TATAAA	416	6	-	core promotor /enhancer element
GH_A10G2581	TATA-box	TATAA	417	5	-	core promotor /enhancer element
GH_A10G2581	TATA-box	TATA	418	4	+	core promotor /enhancer element
GH_A10G2581	TATA-box	TATA	425	4	+	core promotor /enhancer element
GH_A10G2581	TATA-box	TATA	430	4	+	core promotor /enhancer element
GH_A10G2581	TATA-box	ATTATA	535	6	+	core promotor /enhancer element
GH_A10G2581	TATA-box	TATAA	536	5	-	core promotor /enhancer element
GH_A10G2581	TATA-box	TATA	537	4	+	core promotor /enhancer element
GH_A10G2581	TATA-box	ccTATAAAaa	542	9	-	core promotor /enhancer element
GH_A10G2581	TATA-box	TATAAAA	543	7	-	core promotor /enhancer element
GH_A10G2581	TATA-box	TATAAA	544	6	-	core promotor /enhancer element
GH_A10G2581	TATA-box	TATAA	545	5	-	core promotor /enhancer element
GH_A10G2581	TATA-box	TATA	546	4	+	core promotor /enhancer element
GH_A10G2581	TATA-box	ATTATA	560	6	+	core promotor /enhancer element
GH_A10G2581	TATA-box	TATAA	561	5	-	core promotor /enhancer element
GH_A10G2581	TATA-box	TATA	562	4	+	core promotor /enhancer element
GH_A10G2581	TATA-box	ATATAT	663	6	+	core promotor /enhancer element
GH_A10G2581	TATA-box	TATATA	664	6	+	core promotor /enhancer element
GH_A10G2581	TATA-box	ATATAT	665	6	+	core promotor /enhancer element
GH_A10G2581	TATA-box	TATA	666	4	+	core promotor /enhancer element
GH_A10G2581	TATA-box	TATA	711	4	+	core promotor /enhancer element
GH_A10G2581	TATA-box	ATATAT	720	6	+	core promotor /enhancer element
GH_A10G2581	TATA-box	TATATA	721	6	+	core promotor /enhancer element
GH_A10G2581	TATA-box	ATATAT	722	6	+	core promotor /enhancer element
GH_A10G2581	TATA-box	TATATA	723	6	+	core promotor /enhancer element
GH_A10G2581	TATA-box	ATATAA	724	6	+	core promotor /enhancer element
GH_A10G2581	TATA-box	TATA	725	4	+	core promotor /enhancer element
GH_A10G2581	TATA-box	ATTATA	744	6	+	core promotor /enhancer element
GH_A10G2581	TATA-box	TATAA	745	5	-	core promotor /enhancer element
GH_A10G2581	TATA-box	TATA	746	4	+	core promotor /enhancer element
GH_A10G2581	TATA-box	TATACA	774	6	-	core promotor /enhancer element
GH_A10G2581	TATA-box	TATA	776	4	-	core promotor /enhancer element
GH_A10G2581	TATA-box	TATA	793	4	-	core promotor /enhancer element
GH_A10G2581	TATA-box	TATAAATA	1082	8	-	core promotor /enhancer element
GH_A10G2581	TATA-box	TATAAAT	1083	7	-	core promotor /enhancer element
GH_A10G2581	TATA-box	TATAAA	1084	6	-	core promotor /enhancer element
GH_A10G2581	TATA-box	TATAA	1085	5	-	core promotor /enhancer element
GH_A10G2581	TATA-box	TATA	1086	4	-	core promotor /enhancer element
GH_A10G2581	TATA-box	ccTATAAAaa	1140	9	-	core promotor /enhancer element
GH_A10G2581	TATA-box	TATAAAA	1141	7	-	core promotor /enhancer element
GH_A10G2581	TATA-box	TATAAA	1142	6	-	core promotor /enhancer element
GH_A10G2581	TATA-box	TATAA	1143	5	-	core promotor /enhancer element
GH_A10G2581	TATA-box	TATA	1144	4	-	core promotor /enhancer element
GH_A10G2581	TATA-box	ATATAA	1275	6	+	core promotor /enhancer element
GH_A10G2581	TATA-box	TATA	1276	4	-	core promotor /enhancer element
GH_A10G2581	TATA-box	ATATAT	1365	6	-	core promotor /enhancer element
GH_A10G2581	TATA-box	TATATA	1366	6	-	core promotor /enhancer element
GH_A10G2581	TATA-box	ATATAT	1367	6	-	core promotor /enhancer element
GH_A10G2581	TATA-box	TATATA	1368	6	-	core promotor /enhancer element
GH_A10G2581	TATA-box	ATATAT	1369	6	-	core promotor /enhancer element
GH_A10G2581	TATA-box	TATATA	1370	6	-	core promotor /enhancer element
GH_A10G2581	TATA-box	ATATAT	1371	6	-	core promotor /enhancer element
GH_A10G2581	TATA-box	TATATA	1372	6	-	core promotor /enhancer element
GH_A10G2581	TATA-box	ATATAT	1373	6	-	core promotor /enhancer element
GH_A10G2581	TATA-box	TATATA	1374	6	-	core promotor /enhancer element
GH_A10G2581	TATA-box	ATATAT	1375	6	-	core promotor /enhancer element
GH_A10G2581	TATA-box	TATATA	1376	6	-	core promotor /enhancer element
GH_A10G2581	TATA-box	ATATAT	1377	6	-	core promotor /enhancer element
GH_A10G2581	TATA-box	TATA	1378	4	-	core promotor /enhancer element
GH_A10G2581	ABRE3a	TACGTG	1146	6	+	ABA response
GH_A10G2581	ABRE3a	TACGTG	1295	6	+	ABA response
GH_A10G2581	TCT-motif	TCTTAC	50	6	-	light response
GH_A10G2581	MBS	CAACTG	1269	6	+	drought response
GH_A10G2581	AT-rich element	ATAGAAATCAA	1233	10	+	water stress response
GH_A10G2581	STRE	AGGGG	100	5	+	heat, osmotic stress, low pH, nutrient starvation stresses response
GH_A10G2581	STRE	AGGGG	223	5	-	heat, osmotic stress, low pH, nutrient starvation stresses response
GH_A10G2581	STRE	AGGGG	815	5	-	heat, osmotic stress, low pH, nutrient starvation stresses response
GH_A11G3426	TCT-motif	TCTTAC	626	6	-	light response
GH_A11G3426	WRE3	CCACCT	930	6	-	wounding and pathogen response
GH_A11G3426	WUN-motif	AAATTACT	1275	8	-	wounding and pathogen response
GH_A11G3426	W box	TTGACC	1029	6	+	wounding and pathogen response
GH_A11G3426	LAMP-element	CTTTATCA	140	8	-	light response
GH_A11G3426	G-box	ACACGTGT	543	8	+	light response
GH_A11G3426	G-box	CACGTG	544	6	+	light response
GH_A11G3426	Box 4	ATTAAT	220	6	+	light response
GH_A11G3426	Box 4	ATTAAT	677	6	+	light response
GH_A11G3426	MRE	AACCTAA	321	7	-	light response
GH_A11G3426	G-Box	CACGTG	544	6	+	light response
GH_A11G3426	ABRE	CACGTG	544	6	+	ABA response
GH_A11G3426	ABRE	ACGTG	545	5	+	ABA response
GH_A11G3426	STRE	AGGGG	3	5	+	heat, osmotic stress, low pH, nutrient starvation stresses response
GH_A11G3426	STRE	AGGGG	701	5	+	heat, osmotic stress, low pH, nutrient starvation stresses response
GH_A11G3426	STRE	AGGGG	952	5	-	heat, osmotic stress, low pH, nutrient starvation stresses response
GH_A11G3426	Sp1	GGGCGG	1195	6	-	light response
GH_A11G3426	Unnamed__4	CTCC	279	4	-	core promotor /enhancer element
GH_A11G3426	Unnamed__4	CTCC	473	4	+	core promotor /enhancer element
GH_A11G3426	Unnamed__4	CTCC	699	4	-	core promotor /enhancer element
GH_A11G3426	Unnamed__4	CTCC	704	4	-	core promotor /enhancer element
GH_A11G3426	Unnamed__4	CTCC	894	4	-	core promotor /enhancer element
GH_A11G3426	Unnamed__4	CTCC	926	4	-	core promotor /enhancer element
GH_A11G3426	Unnamed__4	CTCC	1193	4	+	core promotor /enhancer element
GH_A11G3426	I-box	GTATAAGGCC	897	9	+	light response
GH_A11G3426	I-box	AAGATAAGGCT	1303	10	+	light response
GH_A11G3426	I-box	AGATAAGG	1304	8	+	light response
GH_A11G3426	I-box	GATAAGGGT	1305	9	+	light response
GH_A11G3426	TATA-box	TATA	236	4	+	core promotor /enhancer element
GH_A11G3426	TATA-box	TATAAAT	265	7	-	core promotor /enhancer element
GH_A11G3426	TATA-box	TATAAA	266	6	-	core promotor /enhancer element
GH_A11G3426	TATA-box	TATAA	267	5	-	core promotor /enhancer element
GH_A11G3426	TATA-box	TATA	268	4	+	core promotor /enhancer element
GH_A11G3426	TATA-box	ATTATA	300	6	+	core promotor /enhancer element
GH_A11G3426	TATA-box	TATAA	301	5	-	core promotor /enhancer element
GH_A11G3426	TATA-box	TATA	302	4	+	core promotor /enhancer element
GH_A11G3426	TATA-box	TATTTAAA	410	8	-	core promotor /enhancer element
GH_A11G3426	TATA-box	TATATTTATATTT	414	12	+	core promotor /enhancer element
GH_A11G3426	TATA-box	TATAAATA	416	8	-	core promotor /enhancer element
GH_A11G3426	TATA-box	TATAAAT	417	7	-	core promotor /enhancer element
GH_A11G3426	TATA-box	TATAAA	418	6	-	core promotor /enhancer element
GH_A11G3426	TATA-box	TATAA	419	5	-	core promotor /enhancer element
GH_A11G3426	TATA-box	TATA	420	4	+	core promotor /enhancer element
GH_A11G3426	TATA-box	TATTTAAA	551	8	-	core promotor /enhancer element
GH_A11G3426	TATA-box	ATATAT	556	6	+	core promotor /enhancer element
GH_A11G3426	TATA-box	TATA	557	4	+	core promotor /enhancer element
GH_A11G3426	TATA-box	ATTATA	567	6	+	core promotor /enhancer element
GH_A11G3426	TATA-box	TATATAA	568	7	-	core promotor /enhancer element
GH_A11G3426	TATA-box	TATATA	569	6	+	core promotor /enhancer element
GH_A11G3426	TATA-box	ATATAT	570	6	+	core promotor /enhancer element
GH_A11G3426	TATA-box	TATATA	571	6	+	core promotor /enhancer element
GH_A11G3426	TATA-box	TATA	573	4	+	core promotor /enhancer element
GH_A11G3426	TATA-box	TATTTAAA	615	8	+	core promotor /enhancer element
GH_A11G3426	TATA-box	ATATAT	750	6	-	core promotor /enhancer element
GH_A11G3426	TATA-box	TATATA	751	6	-	core promotor /enhancer element
GH_A11G3426	TATA-box	ATATAT	752	6	-	core promotor /enhancer element
GH_A11G3426	TATA-box	TATATA	753	6	-	core promotor /enhancer element
GH_A11G3426	TATA-box	ATATAA	754	6	+	core promotor /enhancer element
GH_A11G3426	TATA-box	TATA	755	4	-	core promotor /enhancer element
GH_A11G3426	TATA-box	TACAAAA	772	7	-	core promotor /enhancer element
GH_A11G3426	TATA-box	TATA	898	4	-	core promotor /enhancer element
GH_A11G3426	TATA-box	ATATAA	960	6	+	core promotor /enhancer element
GH_A11G3426	TATA-box	TATA	961	4	-	core promotor /enhancer element
GH_A11G3426	TATA-box	ATATAA	992	6	+	core promotor /enhancer element
GH_A11G3426	TATA-box	TATA	993	4	-	core promotor /enhancer element
GH_A11G3426	TATA-box	ATTATA	999	6	+	core promotor /enhancer element
GH_A11G3426	TATA-box	TATAA	1000	5	-	core promotor /enhancer element
GH_A11G3426	TATA-box	TATA	1001	4	-	core promotor /enhancer element
GH_A11G3426	TATA-box	ATTATA	1075	6	+	core promotor /enhancer element
GH_A11G3426	TATA-box	TATAA	1076	5	-	core promotor /enhancer element
GH_A11G3426	TATA-box	TATA	1077	4	-	core promotor /enhancer element
GH_A11G3426	TATA-box	TATA	1133	4	-	core promotor /enhancer element
GH_A11G3426	TATA-box	taTATAAAtc	1211	9	-	core promotor /enhancer element
GH_A11G3426	TATA-box	ATATAT	1212	6	-	core promotor /enhancer element
GH_A11G3426	TATA-box	TATATA	1213	6	-	core promotor /enhancer element
GH_A11G3426	TATA-box	ATATAT	1214	6	-	core promotor /enhancer element
GH_A11G3426	TATA-box	TATATA	1215	6	-	core promotor /enhancer element
GH_A11G3426	TATA-box	ATATAT	1216	6	-	core promotor /enhancer element
GH_A11G3426	TATA-box	TATATA	1217	6	-	core promotor /enhancer element
GH_A11G3426	TATA-box	TATATTTATATTT	1218	12	-	core promotor /enhancer element
GH_A11G3426	TATA-box	TATATA	1219	6	-	core promotor /enhancer element
GH_A11G3426	TATA-box	ATATAA	1220	6	+	core promotor /enhancer element
GH_A11G3426	TATA-box	TATA	1221	4	-	core promotor /enhancer element
GH_A11G3426	TATA-box	ATATAT	1226	6	-	core promotor /enhancer element
GH_A11G3426	TATA-box	TATATA	1227	6	-	core promotor /enhancer element
GH_A11G3426	TATA-box	TATA	1229	4	-	core promotor /enhancer element
GH_A11G3426	TATA-box	TATATAA	1352	7	-	core promotor /enhancer element
GH_A11G3426	TATA-box	TATATA	1353	6	-	core promotor /enhancer element
GH_A11G3426	TATA-box	ATATAT	1354	6	-	core promotor /enhancer element
GH_A11G3426	TATA-box	TATATA	1355	6	-	core promotor /enhancer element
GH_A11G3426	TATA-box	ATATAA	1356	6	+	core promotor /enhancer element
GH_A11G3426	TATA-box	TATA	1357	4	-	core promotor /enhancer element
GH_A11G3426	TATA-box	ATATAT	1376	6	-	core promotor /enhancer element
GH_A11G3426	TATA-box	TATA	1377	4	-	core promotor /enhancer element
GH_A11G3426	TATA-box	TATA	1423	4	-	core promotor /enhancer element
GH_A11G3426	CAAT-box	CAAAT	21	5	-	core promotor /enhancer element
GH_A11G3426	CAAT-box	CAAT	58	4	+	core promotor /enhancer element
GH_A11G3426	CAAT-box	CAAAT	164	5	+	core promotor /enhancer element
GH_A11G3426	CAAT-box	CAAT	341	4	-	core promotor /enhancer element
GH_A11G3426	CAAT-box	CAAT	370	4	+	core promotor /enhancer element
GH_A11G3426	CAAT-box	CAAT	399	4	+	core promotor /enhancer element
GH_A11G3426	CAAT-box	CAAT	429	4	-	core promotor /enhancer element
GH_A11G3426	CAAT-box	CAAAT	441	5	-	core promotor /enhancer element
GH_A11G3426	CAAT-box	CAAAT	447	5	-	core promotor /enhancer element
GH_A11G3426	CAAT-box	CAAAT	453	5	-	core promotor /enhancer element
GH_A11G3426	CAAT-box	CAAT	495	4	-	core promotor /enhancer element
GH_A11G3426	CAAT-box	CAAT	603	4	-	core promotor /enhancer element
GH_A11G3426	CAAT-box	CAAT	609	4	+	core promotor /enhancer element
GH_A11G3426	CAAT-box	CAAAT	650	5	-	core promotor /enhancer element
GH_A11G3426	CAAT-box	CAAT	666	4	-	core promotor /enhancer element
GH_A11G3426	CAAT-box	CCAAT	723	5	+	core promotor /enhancer element
GH_A11G3426	CAAT-box	CAAT	724	4	+	core promotor /enhancer element
GH_A11G3426	CAAT-box	CAAT	854	4	+	core promotor /enhancer element
GH_A11G3426	CAAT-box	CAAAT	1006	5	-	core promotor /enhancer element
GH_A11G3426	CAAT-box	CAAT	1097	4	+	core promotor /enhancer element
GH_A11G3426	CAAT-box	CAAT	1107	4	-	core promotor /enhancer element
GH_A11G3426	CAAT-box	CCAAT	1146	5	+	core promotor /enhancer element
GH_A11G3426	CAAT-box	CAAT	1147	4	+	core promotor /enhancer element
GH_A11G3426	CAAT-box	CAAT	1208	4	-	core promotor /enhancer element
GH_A11G3426	CAAT-box	CAAAT	1494	5	+	core promotor /enhancer element
GH_A11G3426	GATA-motif	AAGGATAAGG	250	9	+	light response
GH_A11G3426	TATA	TATAAAAT	993	8	+	core promotor /enhancer element
GH_A11G3426	ARE	AAACCA	174	6	+	anoxic response
GH_A11G3426	ACE	CTAACGTATT	780	9	+	light response
GH_A11G3426	MBSI	TTTTTACGGTTA	288	11	+	flavonoid biosynthetic regulation
GH_A11G3426	GT1-motif	GGTTAAT	295	7	+	light response
GH_A11G3685	as-1	TGACG	490	5	+	drought response
GH_A11G3685	W box	TTGACC	25	6	+	wounding and pathogen response
GH_A11G3685	W box	TTGACC	78	6	+	wounding and pathogen response
GH_A11G3685	TGACG-motif	TGACG	490	5	+	JA response
GH_A11G3685	ABRE	ACGTG	529	5	+	ABA response
GH_A11G3685	circadian	CAAAGATATC	1206	9	-	circadian response
GH_A11G3685	3-AF1 binding site	TAAGAGAGGAA	1368	10	-	light response
GH_A11G3685	CGTCA-motif	CGTCA	490	5	-	JA response
GH_A11G3685	G-Box	CACGTT	528	6	-	light response
GH_A11G3685	ERE	ATTTTAAA	96	8	-	ETH response
GH_A11G3685	ERE	ATTTTAAA	322	8	-	ETH response
GH_A11G3685	ERE	ATTTTAAA	688	8	-	ETH response
GH_A11G3685	ERE	ATTTTAAA	759	8	-	ETH response
GH_A11G3685	Box 4	ATTAAT	564	6	+	light response
GH_A11G3685	chs-CMA1a	TTACTTAA	555	8	-	light response
GH_A11G3685	CAAT-box	CAAAT	30	5	+	core promotor /enhancer element
GH_A11G3685	CAAT-box	CAAT	41	4	+	core promotor /enhancer element
GH_A11G3685	CAAT-box	CAAAT	108	5	-	core promotor /enhancer element
GH_A11G3685	CAAT-box	CAAAT	130	5	-	core promotor /enhancer element
GH_A11G3685	CAAT-box	CAAT	172	4	-	core promotor /enhancer element
GH_A11G3685	CAAT-box	CAAT	183	4	+	core promotor /enhancer element
GH_A11G3685	CAAT-box	CAAT	220	4	-	core promotor /enhancer element
GH_A11G3685	CAAT-box	CCAAT	234	5	-	core promotor /enhancer element
GH_A11G3685	CAAT-box	CAAT	268	4	+	core promotor /enhancer element
GH_A11G3685	CAAT-box	CAAT	344	4	-	core promotor /enhancer element
GH_A11G3685	CAAT-box	CAAT	363	4	+	core promotor /enhancer element
GH_A11G3685	CAAT-box	CAAT	390	4	-	core promotor /enhancer element
GH_A11G3685	CAAT-box	CAAAT	473	5	+	core promotor /enhancer element
GH_A11G3685	CAAT-box	CAAAT	514	5	+	core promotor /enhancer element
GH_A11G3685	CAAT-box	CAAAT	595	5	-	core promotor /enhancer element
GH_A11G3685	CAAT-box	CCAAT	771	5	-	core promotor /enhancer element
GH_A11G3685	CAAT-box	CAAT	783	4	+	core promotor /enhancer element
GH_A11G3685	CAAT-box	CAAT	1015	4	-	core promotor /enhancer element
GH_A11G3685	CAAT-box	CAAAT	1092	5	+	core promotor /enhancer element
GH_A11G3685	CAAT-box	CAAT	1301	4	-	core promotor /enhancer element
GH_A11G3685	CAAT-box	CAAT	1326	4	+	core promotor /enhancer element
GH_A11G3685	CAAT-box	CAAT	1441	4	-	core promotor /enhancer element
GH_A11G3685	TATA-box	TATTTAAA	67	8	+	core promotor /enhancer element
GH_A11G3685	TATA-box	TATTTAAA	69	8	-	core promotor /enhancer element
GH_A11G3685	TATA-box	TATTTAAA	94	8	+	core promotor /enhancer element
GH_A11G3685	TATA-box	ATATAT	185	6	+	core promotor /enhancer element
GH_A11G3685	TATA-box	TATA	186	4	+	core promotor /enhancer element
GH_A11G3685	TATA-box	TATTTAAA	193	8	-	core promotor /enhancer element
GH_A11G3685	TATA-box	TACAAAA	310	7	+	core promotor /enhancer element
GH_A11G3685	TATA-box	ATATAT	365	6	+	core promotor /enhancer element
GH_A11G3685	TATA-box	TATA	366	4	+	core promotor /enhancer element
GH_A11G3685	TATA-box	ccTATAAAaa	426	9	-	core promotor /enhancer element
GH_A11G3685	TATA-box	TATAAAA	427	7	-	core promotor /enhancer element
GH_A11G3685	TATA-box	TATAAA	428	6	-	core promotor /enhancer element
GH_A11G3685	TATA-box	TATAA	429	5	-	core promotor /enhancer element
GH_A11G3685	TATA-box	TATA	430	4	+	core promotor /enhancer element
GH_A11G3685	TATA-box	ATATAA	568	6	+	core promotor /enhancer element
GH_A11G3685	TATA-box	TATA	569	4	+	core promotor /enhancer element
GH_A11G3685	TATA-box	taTATAAAtc	613	9	-	core promotor /enhancer element
GH_A11G3685	TATA-box	TATTTAAA	615	8	-	core promotor /enhancer element
GH_A11G3685	TATA-box	TATAAA	807	6	-	core promotor /enhancer element
GH_A11G3685	TATA-box	TATAA	808	5	-	core promotor /enhancer element
GH_A11G3685	TATA-box	TATA	809	4	-	core promotor /enhancer element
GH_A11G3685	TATA-box	TATAAA	817	6	-	core promotor /enhancer element
GH_A11G3685	TATA-box	TATAA	818	5	-	core promotor /enhancer element
GH_A11G3685	TATA-box	TATA	819	4	-	core promotor /enhancer element
GH_A11G3685	TATA-box	TATAAAT	830	7	-	core promotor /enhancer element
GH_A11G3685	TATA-box	TATAAA	831	6	-	core promotor /enhancer element
GH_A11G3685	TATA-box	TATAA	832	5	-	core promotor /enhancer element
GH_A11G3685	TATA-box	TATA	833	4	-	core promotor /enhancer element
GH_A11G3685	TATA-box	TATAA	855	5	-	core promotor /enhancer element
GH_A11G3685	TATA-box	TATA	856	4	-	core promotor /enhancer element
GH_A11G3685	TATA-box	ATATAA	882	6	+	core promotor /enhancer element
GH_A11G3685	TATA-box	TATA	883	4	-	core promotor /enhancer element
GH_A11G3685	TATA-box	TATATA	912	6	-	core promotor /enhancer element
GH_A11G3685	TATA-box	ATATAA	913	6	+	core promotor /enhancer element
GH_A11G3685	TATA-box	TATA	914	4	-	core promotor /enhancer element
GH_A11G3685	TATA-box	ATATAT	939	6	-	core promotor /enhancer element
GH_A11G3685	TATA-box	TATATA	940	6	-	core promotor /enhancer element
GH_A11G3685	TATA-box	ATATAA	941	6	+	core promotor /enhancer element
GH_A11G3685	TATA-box	TATA	942	4	-	core promotor /enhancer element
GH_A11G3685	TATA-box	ATATAA	970	6	+	core promotor /enhancer element
GH_A11G3685	TATA-box	TATA	971	4	-	core promotor /enhancer element
GH_A11G3685	TATA-box	TATTTAAA	985	8	-	core promotor /enhancer element
GH_A11G3685	TATA-box	TATAA	1028	5	-	core promotor /enhancer element
GH_A11G3685	TATA-box	TATA	1029	4	-	core promotor /enhancer element
GH_A11G3685	TATA-box	TACATAAA	1047	8	+	core promotor /enhancer element
GH_A11G3685	TATA-box	ATATAA	1095	6	+	core promotor /enhancer element
GH_A11G3685	TATA-box	TATA	1096	4	-	core promotor /enhancer element
GH_A11G3685	TATA-box	ATATAA	1243	6	+	core promotor /enhancer element
GH_A11G3685	TATA-box	TATA	1244	4	-	core promotor /enhancer element
GH_A11G3685	TATA-box	TATAA	1420	5	-	core promotor /enhancer element
GH_A11G3685	TATA-box	TATA	1421	4	-	core promotor /enhancer element
GH_A11G3685	TC-rich repeats	ATTCTCTAAC	1288	9	+	defense and stress response
GH_A11G3685	TC-rich repeats	ATTCTCTAAC	1470	9	+	defense and stress response
GH_A11G3685	Unnamed__4	CTCC	53	4	+	core promotor /enhancer element
GH_A11G3685	Unnamed__4	CTCC	699	4	-	core promotor /enhancer element
GH_A11G3685	Unnamed__4	CTCC	1432	4	+	core promotor /enhancer element
GH_A11G3685	GT1-motif	GGTTAA	633	6	+	light response
GH_A11G3685	MBSI	aaaAaaC(G/C)GTTA	534	10.5	-	flavonoid biosynthetic regulation
GH_A11G3685	TATA	TATAAAAT	1096	8	+	core promotor /enhancer element
GH_A12G0600	TATC-box	TATCCCA	1368	7	+	GA response
GH_A12G0600	GATA-motif	AAGATAAGATT	778	10	+	light response
GH_A12G0600	GATA-motif	GATAGGG	1351	7	-	light response
GH_A12G0600	ATC-motif	AGTAATCT	624	8	-	light response
GH_A12G0600	STRE	AGGGG	1350	5	-	heat, osmotic stress, low pH, nutrient starvation stresses response
GH_A12G0600	STRE	AGGGG	1416	5	-	heat, osmotic stress, low pH, nutrient starvation stresses response
GH_A12G0600	TATA-box	TATAAGAA	33	8	-	core promotor /enhancer element
GH_A12G0600	TATA-box	TATAA	36	5	-	core promotor /enhancer element
GH_A12G0600	TATA-box	TATA	37	4	+	core promotor /enhancer element
GH_A12G0600	TATA-box	ATTATA	58	6	+	core promotor /enhancer element
GH_A12G0600	TATA-box	TATAA	59	5	-	core promotor /enhancer element
GH_A12G0600	TATA-box	TATA	60	4	+	core promotor /enhancer element
GH_A12G0600	TATA-box	TATA	261	4	+	core promotor /enhancer element
GH_A12G0600	TATA-box	ATATAT	328	6	+	core promotor /enhancer element
GH_A12G0600	TATA-box	TATATA	329	6	+	core promotor /enhancer element
GH_A12G0600	TATA-box	ATATAT	330	6	+	core promotor /enhancer element
GH_A12G0600	TATA-box	TATATA	331	6	+	core promotor /enhancer element
GH_A12G0600	TATA-box	ATATAA	332	6	+	core promotor /enhancer element
GH_A12G0600	TATA-box	TATA	333	4	+	core promotor /enhancer element
GH_A12G0600	TATA-box	TATTTAAA	384	8	+	core promotor /enhancer element
GH_A12G0600	TATA-box	ATTATA	400	6	+	core promotor /enhancer element
GH_A12G0600	TATA-box	TATAA	401	5	-	core promotor /enhancer element
GH_A12G0600	TATA-box	TATA	402	4	+	core promotor /enhancer element
GH_A12G0600	TATA-box	TATTTAAA	583	8	-	core promotor /enhancer element
GH_A12G0600	TATA-box	TATAA	607	5	-	core promotor /enhancer element
GH_A12G0600	TATA-box	TATA	608	4	+	core promotor /enhancer element
GH_A12G0600	TATA-box	TAAAGATT	621	8	+	core promotor /enhancer element
GH_A12G0600	TATA-box	taTATAAAtc	719	9	+	core promotor /enhancer element
GH_A12G0600	TATA-box	ATATAA	720	6	+	core promotor /enhancer element
GH_A12G0600	TATA-box	TATA	721	4	+	core promotor /enhancer element
GH_A12G0600	TATA-box	ATTATA	750	6	+	core promotor /enhancer element
GH_A12G0600	TATA-box	TATAA	751	5	-	core promotor /enhancer element
GH_A12G0600	TATA-box	TATA	752	4	-	core promotor /enhancer element
GH_A12G0600	TATA-box	ATTATA	786	6	+	core promotor /enhancer element
GH_A12G0600	TATA-box	TATAA	787	5	-	core promotor /enhancer element
GH_A12G0600	TATA-box	TATA	788	4	-	core promotor /enhancer element
GH_A12G0600	TATA-box	TATAAAA	904	7	-	core promotor /enhancer element
GH_A12G0600	TATA-box	TATAAA	905	6	-	core promotor /enhancer element
GH_A12G0600	TATA-box	TATATAA	906	7	-	core promotor /enhancer element
GH_A12G0600	TATA-box	TATATA	907	6	-	core promotor /enhancer element
GH_A12G0600	TATA-box	TATA	909	4	-	core promotor /enhancer element
GH_A12G0600	TATA-box	ATTATA	939	6	+	core promotor /enhancer element
GH_A12G0600	TATA-box	TATAA	940	5	-	core promotor /enhancer element
GH_A12G0600	TATA-box	TATA	941	4	-	core promotor /enhancer element
GH_A12G0600	TATA-box	TATA	965	4	-	core promotor /enhancer element
GH_A12G0600	TATA-box	TATA	1210	4	-	core promotor /enhancer element
GH_A12G0600	TATA-box	TATAAAA	1363	7	-	core promotor /enhancer element
GH_A12G0600	TATA-box	TATAAA	1364	6	-	core promotor /enhancer element
GH_A12G0600	TATA-box	TATAA	1365	5	-	core promotor /enhancer element
GH_A12G0600	TATA-box	TATA	1366	4	-	core promotor /enhancer element
GH_A12G0600	CAAT-box	CAAT	50	4	-	core promotor /enhancer element
GH_A12G0600	CAAT-box	CCAAT	103	5	-	core promotor /enhancer element
GH_A12G0600	CAAT-box	CAAAT	109	5	+	core promotor /enhancer element
GH_A12G0600	CAAT-box	CCAAT	131	5	-	core promotor /enhancer element
GH_A12G0600	CAAT-box	CAAAT	139	5	-	core promotor /enhancer element
GH_A12G0600	CAAT-box	CAAT	234	4	-	core promotor /enhancer element
GH_A12G0600	CAAT-box	CAAT	312	4	-	core promotor /enhancer element
GH_A12G0600	CAAT-box	CAAT	339	4	-	core promotor /enhancer element
GH_A12G0600	CAAT-box	CAAAT	347	5	-	core promotor /enhancer element
GH_A12G0600	CAAT-box	CAAAT	364	5	+	core promotor /enhancer element
GH_A12G0600	CAAT-box	CCAAT	413	5	+	core promotor /enhancer element
GH_A12G0600	CAAT-box	CAAT	414	4	+	core promotor /enhancer element
GH_A12G0600	CAAT-box	CAAT	418	4	-	core promotor /enhancer element
GH_A12G0600	CAAT-box	CAAAT	425	5	+	core promotor /enhancer element
GH_A12G0600	CAAT-box	CAAT	477	4	+	core promotor /enhancer element
GH_A12G0600	CAAT-box	CAAT	738	4	-	core promotor /enhancer element
GH_A12G0600	CAAT-box	CCAAT	762	5	-	core promotor /enhancer element
GH_A12G0600	CAAT-box	CAAAT	811	5	+	core promotor /enhancer element
GH_A12G0600	CAAT-box	CAAT	820	4	+	core promotor /enhancer element
GH_A12G0600	CAAT-box	CAAAT	846	5	-	core promotor /enhancer element
GH_A12G0600	CAAT-box	CAAAT	866	5	+	core promotor /enhancer element
GH_A12G0600	CAAT-box	CAAAT	973	5	+	core promotor /enhancer element
GH_A12G0600	CAAT-box	CAAAT	1034	5	+	core promotor /enhancer element
GH_A12G0600	CAAT-box	CAAT	1065	4	+	core promotor /enhancer element
GH_A12G0600	CAAT-box	CAAAT	1095	5	+	core promotor /enhancer element
GH_A12G0600	CAAT-box	CAAT	1098	4	-	core promotor /enhancer element
GH_A12G0600	CAAT-box	CAAT	1133	4	-	core promotor /enhancer element
GH_A12G0600	CAAT-box	CCAAT	1143	5	+	core promotor /enhancer element
GH_A12G0600	CAAT-box	CAAT	1144	4	+	core promotor /enhancer element
GH_A12G0600	CAAT-box	CAAT	1401	4	+	core promotor /enhancer element
GH_A12G0600	CAAT-box	CAAT	1426	4	+	core promotor /enhancer element
GH_A12G0600	Unnamed__4	CTCC	206	4	+	core promotor /enhancer element
GH_A12G0600	Unnamed__4	CTCC	560	4	+	core promotor /enhancer element
GH_A12G0600	Unnamed__4	CTCC	1141	4	+	core promotor /enhancer element
GH_A12G0600	Unnamed__4	CTCC	1158	4	+	core promotor /enhancer element
GH_A12G0600	Unnamed__4	CTCC	1218	4	+	core promotor /enhancer element
GH_A12G0600	Unnamed__4	CTCC	1359	4	+	core promotor /enhancer element
GH_A12G0600	Unnamed__4	CTCC	1495	4	+	core promotor /enhancer element
GH_A12G0600	G-Box	CACGTT	188	6	-	light response
GH_A12G0600	O2-site	GATGACATGG	1391	9	-	zein metsbolism regulation
GH_A12G0600	ABRE4	CACGTA	826	6	+	ABA response
GH_A12G0600	G-box	ACACGTG(G/t)CACC	187	10.5	+	light response
GH_A12G0600	G-box	CAGACGTGGCA	511	10	-	light response
GH_A12G0600	G-box	CACGAC	514	6	+	light response
GH_A12G0600	G-box	TACGTG	826	6	-	light response
GH_A12G0600	Box 4	ATTAAT	44	6	+	light response
GH_A12G0600	Box 4	ATTAAT	651	6	+	light response
GH_A12G0600	ABRE	ACGTG	189	5	+	ABA response
GH_A12G0600	ABRE	ACGTG	826	5	-	ABA response
GH_A12G0600	3-AF1 binding site	TAAGAGAGGAA	167	10	-	light response
GH_A12G0600	3-AF1 binding site	TAAGAGAGGAA	375	10	-	light response
GH_A12G0600	MBS	CAACTG	567	6	-	drought response
GH_A12G0600	AT-rich element	ATAGAAATCAA	38	10	+	water stress response
GH_A12G0600	ABRE3a	TACGTG	826	6	-	ABA response
GH_A12G0600	TCT-motif	TCTTAC	359	6	+	light response
GH_A12G0600	WUN-motif	AAATTTCTT	158	9	+	wounding and pathogen response
GH_A12G2894	TCT-motif	TCTTAC	659	6	+	light response
GH_A12G2894	GA-motif	ATAGATAA	234	8	-	light response
GH_A12G2894	GA-motif	ATAGATAA	394	8	-	light response
GH_A12G2894	ABRE	ACGTG	1037	5	-	ABA response
GH_A12G2894	RY-element	CATGCATG	781	8	-	seed expression
GH_A12G2894	RY-element	CATGCATG	785	8	-	seed expression
GH_A12G2894	RY-element	CATGCATG	828	8	-	seed expression
GH_A12G2894	G-box	CACGTC	1037	6	+	light response
GH_A12G2894	Box 4	ATTAAT	274	6	+	light response
GH_A12G2894	Box 4	ATTAAT	357	6	+	light response
GH_A12G2894	TATA-box	ATATAT	18	6	+	core promotor /enhancer element
GH_A12G2894	TATA-box	TATATA	19	6	+	core promotor /enhancer element
GH_A12G2894	TATA-box	ATATAA	20	6	+	core promotor /enhancer element
GH_A12G2894	TATA-box	TATA	21	4	+	core promotor /enhancer element
GH_A12G2894	TATA-box	TATA	64	4	+	core promotor /enhancer element
GH_A12G2894	TATA-box	TATA	209	4	+	core promotor /enhancer element
GH_A12G2894	TATA-box	taTATAAAtc	231	9	-	core promotor /enhancer element
GH_A12G2894	TATA-box	ATTATA	278	6	+	core promotor /enhancer element
GH_A12G2894	TATA-box	TATAA	279	5	-	core promotor /enhancer element
GH_A12G2894	TATA-box	TATA	280	4	+	core promotor /enhancer element
GH_A12G2894	TATA-box	ATATAA	299	6	+	core promotor /enhancer element
GH_A12G2894	TATA-box	TATA	300	4	+	core promotor /enhancer element
GH_A12G2894	TATA-box	TATAA	346	5	-	core promotor /enhancer element
GH_A12G2894	TATA-box	TATA	347	4	+	core promotor /enhancer element
GH_A12G2894	TATA-box	TATA	399	4	+	core promotor /enhancer element
GH_A12G2894	TATA-box	TATA	440	4	+	core promotor /enhancer element
GH_A12G2894	TATA-box	TATA	531	4	+	core promotor /enhancer element
GH_A12G2894	TATA-box	TATAAATA	537	8	-	core promotor /enhancer element
GH_A12G2894	TATA-box	TATAAAT	538	7	-	core promotor /enhancer element
GH_A12G2894	TATA-box	TATAAA	539	6	-	core promotor /enhancer element
GH_A12G2894	TATA-box	TATAA	540	5	-	core promotor /enhancer element
GH_A12G2894	TATA-box	TATA	541	4	+	core promotor /enhancer element
GH_A12G2894	TATA-box	TATACA	549	6	-	core promotor /enhancer element
GH_A12G2894	TATA-box	TATA	551	4	+	core promotor /enhancer element
GH_A12G2894	TATA-box	TATAA	588	5	-	core promotor /enhancer element
GH_A12G2894	TATA-box	TATA	589	4	+	core promotor /enhancer element
GH_A12G2894	TATA-box	TATA	665	4	+	core promotor /enhancer element
GH_A12G2894	TATA-box	TATAAAT	734	7	-	core promotor /enhancer element
GH_A12G2894	TATA-box	TATAAA	735	6	-	core promotor /enhancer element
GH_A12G2894	TATA-box	TATAA	736	5	-	core promotor /enhancer element
GH_A12G2894	TATA-box	TATA	737	4	+	core promotor /enhancer element
GH_A12G2894	TATA-box	taTATAAAtc	1317	9	-	core promotor /enhancer element
GH_A12G2894	TATA-box	TATAAAA	1318	7	-	core promotor /enhancer element
GH_A12G2894	TATA-box	TATAAA	1319	6	-	core promotor /enhancer element
GH_A12G2894	TATA-box	TATATAA	1320	7	-	core promotor /enhancer element
GH_A12G2894	TATA-box	TATATA	1321	6	-	core promotor /enhancer element
GH_A12G2894	TATA-box	ATATAT	1322	6	-	core promotor /enhancer element
GH_A12G2894	TATA-box	TATATA	1323	6	-	core promotor /enhancer element
GH_A12G2894	TATA-box	ATATAT	1324	6	-	core promotor /enhancer element
GH_A12G2894	TATA-box	TATATA	1325	6	-	core promotor /enhancer element
GH_A12G2894	TATA-box	ATATAT	1326	6	-	core promotor /enhancer element
GH_A12G2894	TATA-box	TATATA	1327	6	-	core promotor /enhancer element
GH_A12G2894	TATA-box	ATATAT	1328	6	-	core promotor /enhancer element
GH_A12G2894	TATA-box	TATATA	1329	6	-	core promotor /enhancer element
GH_A12G2894	TATA-box	ATATAA	1330	6	+	core promotor /enhancer element
GH_A12G2894	TATA-box	TATA	1331	4	-	core promotor /enhancer element
GH_A12G2894	TATA-box	TATATA	1464	6	-	core promotor /enhancer element
GH_A12G2894	TATA-box	TATA	1466	4	-	core promotor /enhancer element
GH_A12G2894	TC-rich repeats	GTTTTCTTAC	476	9	+	defense and stress response
GH_A12G2894	CAAT-box	CAAT	43	4	+	core promotor /enhancer element
GH_A12G2894	CAAT-box	CAAAT	76	5	+	core promotor /enhancer element
GH_A12G2894	CAAT-box	CAAAT	89	5	-	core promotor /enhancer element
GH_A12G2894	CAAT-box	CAAAT	128	5	-	core promotor /enhancer element
GH_A12G2894	CAAT-box	CAAT	222	4	-	core promotor /enhancer element
GH_A12G2894	CAAT-box	CAAT	265	4	+	core promotor /enhancer element
GH_A12G2894	CAAT-box	CAAAT	271	5	+	core promotor /enhancer element
GH_A12G2894	CAAT-box	CAAAT	296	5	+	core promotor /enhancer element
GH_A12G2894	CAAT-box	CAAT	312	4	-	core promotor /enhancer element
GH_A12G2894	CAAT-box	CAAT	329	4	+	core promotor /enhancer element
GH_A12G2894	CAAT-box	CCAAT	336	5	+	core promotor /enhancer element
GH_A12G2894	CAAT-box	CAAT	337	4	+	core promotor /enhancer element
GH_A12G2894	CAAT-box	CAAT	417	4	-	core promotor /enhancer element
GH_A12G2894	CAAT-box	CAAT	423	4	-	core promotor /enhancer element
GH_A12G2894	CAAT-box	CAACCAACTCC	461	10	-	core promotor /enhancer element
GH_A12G2894	CAAT-box	CAAT	468	4	-	core promotor /enhancer element
GH_A12G2894	CAAT-box	CAAT	491	4	+	core promotor /enhancer element
GH_A12G2894	CAAT-box	CAAT	620	4	+	core promotor /enhancer element
GH_A12G2894	CAAT-box	CAAT	644	4	+	core promotor /enhancer element
GH_A12G2894	CAAT-box	CAAT	687	4	+	core promotor /enhancer element
GH_A12G2894	CAAT-box	CAAAT	689	5	-	core promotor /enhancer element
GH_A12G2894	CAAT-box	CAAAT	765	5	-	core promotor /enhancer element
GH_A12G2894	CAAT-box	CAAAT	837	5	-	core promotor /enhancer element
GH_A12G2894	CAAT-box	CAAT	928	4	-	core promotor /enhancer element
GH_A12G2894	CAAT-box	CAAT	969	4	+	core promotor /enhancer element
GH_A12G2894	CAAT-box	CAAT	1181	4	+	core promotor /enhancer element
GH_A12G2894	CAAT-box	CAAT	1309	4	+	core promotor /enhancer element
GH_A12G2894	CAAT-box	CAAAT	1472	5	-	core promotor /enhancer element
GH_A12G2894	CAAT-box	CAAAT	1480	5	-	core promotor /enhancer element
GH_A12G2894	Unnamed__4	CTCC	461	4	-	core promotor /enhancer element
GH_A12G2894	Unnamed__4	CTCC	744	4	-	core promotor /enhancer element
GH_A12G2894	Unnamed__4	CTCC	1058	4	+	core promotor /enhancer element
GH_A12G2894	Unnamed__4	CTCC	1100	4	+	core promotor /enhancer element
GH_A12G2894	Unnamed__4	CTCC	1106	4	+	core promotor /enhancer element
GH_A12G2894	Unnamed__4	CTCC	1126	4	+	core promotor /enhancer element
GH_A12G2894	Unnamed__4	CTCC	1140	4	+	core promotor /enhancer element
GH_A12G2894	Unnamed__4	CTCC	1260	4	+	core promotor /enhancer element
GH_A12G2894	Unnamed__4	CTCC	1273	4	+	core promotor /enhancer element
GH_A12G2894	STRE	AGGGG	915	5	+	heat, osmotic stress, low pH, nutrient starvation stresses response
GH_A12G2894	STRE	AGGGG	1088	5	-	heat, osmotic stress, low pH, nutrient starvation stresses response
GH_A12G2894	STRE	AGGGG	1097	5	-	heat, osmotic stress, low pH, nutrient starvation stresses response
GH_A12G2894	STRE	AGGGG	1103	5	-	heat, osmotic stress, low pH, nutrient starvation stresses response
GH_A12G2894	STRE	AGGGG	1108	5	-	heat, osmotic stress, low pH, nutrient starvation stresses response
GH_A12G2894	STRE	AGGGG	1114	5	-	heat, osmotic stress, low pH, nutrient starvation stresses response
GH_A12G2894	STRE	AGGGG	1120	5	-	heat, osmotic stress, low pH, nutrient starvation stresses response
GH_A12G2894	STRE	AGGGG	1132	5	-	heat, osmotic stress, low pH, nutrient starvation stresses response
GH_A12G2894	ARE	AAACCA	1243	6	+	anoxic response
GH_A12G2894	ARE	AAACCA	1350	6	+	anoxic response
GH_A12G2894	CARE	CAACTCCC	460	8	-	ABA response
GH_A12G2894	AC-I	GCTTACCTACCA	1483	11	-	xylem and phloem expression
GH_A12G2894	GT1-motif	GGTTAA	870	6	+	light response
GH_A12G2894	GATA-motif	AAGATAAGATT	1	10	-	light response
GH_A12G2894	GATA-motif	AAGGATAAGG	1122	9	-	light response
GH_A12G2894	TATC-box	TATCCCA	750	7	-	GA response
GH_A13G1885	AT-rich element	ATAGAAATCAA	301	11	+	water stress response
GH_A13G1885	WRE3	CCACCT	1295	6	-	wounding and pathogen response
GH_A13G1885	TGACG-motif	TGACG	477	5	-	JA response
GH_A13G1885	AT-rich sequence	TAAAATACT	263	9	+	elicitor mediated activation
GH_A13G1885	as-1	TGACG	477	5	-	drought response
GH_A13G1885	W box	TTGACC	45	6	-	wounding and pathogen response
GH_A13G1885	chs-CMA1a	TTACTTAA	174	8	-	light response
GH_A13G1885	Box 4	ATTAAT	937	6	-	light response
GH_A13G1885	CGTCA-motif	CGTCA	477	5	+	JA response
GH_A13G1885	G-Box	TCCACATGGCA	881	10	+	light response
GH_A13G1885	chs-CMA2a	TCACTTGA	368	8	+	light response
GH_A13G1885	GARE-motif	TCTGTTG	687	7	-	GA response
GH_A13G1885	STRE	AGGGG	338	5	+	heat, osmotic stress, low pH, nutrient starvation stresses response
GH_A13G1885	STRE	AGGGG	1368	5	-	heat, osmotic stress, low pH, nutrient starvation stresses response
GH_A13G1885	TCA-element	CCATCTTTTT	1451	9	+	SA response
GH_A13G1885	Unnamed__4	CTCC	673	4	-	core promotor /enhancer element
GH_A13G1885	Unnamed__4	CTCC	1293	4	-	core promotor /enhancer element
GH_A13G1885	Unnamed__4	CTCC	1416	4	+	core promotor /enhancer element
GH_A13G1885	CAAT-box	CAAAT	84	5	-	core promotor /enhancer element
GH_A13G1885	CAAT-box	CAAT	203	4	-	core promotor /enhancer element
GH_A13G1885	CAAT-box	CAAT	243	4	+	core promotor /enhancer element
GH_A13G1885	CAAT-box	CCAAT	252	5	+	core promotor /enhancer element
GH_A13G1885	CAAT-box	CAAT	253	4	+	core promotor /enhancer element
GH_A13G1885	CAAT-box	CAAAT	272	5	-	core promotor /enhancer element
GH_A13G1885	CAAT-box	CAAAT	309	5	+	core promotor /enhancer element
GH_A13G1885	CAAT-box	CAAT	360	4	-	core promotor /enhancer element
GH_A13G1885	CAAT-box	CAAT	400	4	+	core promotor /enhancer element
GH_A13G1885	CAAT-box	CAAT	404	4	-	core promotor /enhancer element
GH_A13G1885	CAAT-box	CAAT	515	4	+	core promotor /enhancer element
GH_A13G1885	CAAT-box	CAAT	608	4	+	core promotor /enhancer element
GH_A13G1885	CAAT-box	CAAT	630	4	-	core promotor /enhancer element
GH_A13G1885	CAAT-box	CAAT	666	4	-	core promotor /enhancer element
GH_A13G1885	CAAT-box	CAAT	744	4	-	core promotor /enhancer element
GH_A13G1885	CAAT-box	CCAAT	920	5	-	core promotor /enhancer element
GH_A13G1885	CAAT-box	CAAT	1040	4	-	core promotor /enhancer element
GH_A13G1885	CAAT-box	CAAT	1066	4	-	core promotor /enhancer element
GH_A13G1885	CAAT-box	CAAT	1086	4	+	core promotor /enhancer element
GH_A13G1885	CAAT-box	CCAAT	1107	5	-	core promotor /enhancer element
GH_A13G1885	CAAT-box	CAAT	1150	4	-	core promotor /enhancer element
GH_A13G1885	CAAT-box	CAAT	1162	4	-	core promotor /enhancer element
GH_A13G1885	CAAT-box	CAAT	1188	4	+	core promotor /enhancer element
GH_A13G1885	CAAT-box	CAAAT	1201	5	+	core promotor /enhancer element
GH_A13G1885	CAAT-box	CAAT	1210	4	-	core promotor /enhancer element
GH_A13G1885	CAAT-box	CAAAT	1254	5	+	core promotor /enhancer element
GH_A13G1885	CAAT-box	CAAT	1271	4	+	core promotor /enhancer element
GH_A13G1885	TC-rich repeats	ATTCTCTAAC	826	9	+	defense and stress response
GH_A13G1885	TATA-box	ccTATAAAaa	18	9	+	core promotor /enhancer element
GH_A13G1885	TATA-box	TATA	20	4	+	core promotor /enhancer element
GH_A13G1885	TATA-box	ATATAA	71	6	+	core promotor /enhancer element
GH_A13G1885	TATA-box	TATA	72	4	+	core promotor /enhancer element
GH_A13G1885	TATA-box	TATTTAAA	89	8	+	core promotor /enhancer element
GH_A13G1885	TATA-box	TATTTAAA	91	8	-	core promotor /enhancer element
GH_A13G1885	TATA-box	TATATAA	117	7	-	core promotor /enhancer element
GH_A13G1885	TATA-box	TATATA	118	6	+	core promotor /enhancer element
GH_A13G1885	TATA-box	TATA	120	4	+	core promotor /enhancer element
GH_A13G1885	TATA-box	TATAAATA	296	8	-	core promotor /enhancer element
GH_A13G1885	TATA-box	TATAAAT	297	7	-	core promotor /enhancer element
GH_A13G1885	TATA-box	TATAAA	298	6	-	core promotor /enhancer element
GH_A13G1885	TATA-box	TATAA	299	5	-	core promotor /enhancer element
GH_A13G1885	TATA-box	TATA	300	4	+	core promotor /enhancer element
GH_A13G1885	TATA-box	ATATAA	414	6	+	core promotor /enhancer element
GH_A13G1885	TATA-box	TATA	415	4	+	core promotor /enhancer element
GH_A13G1885	TATA-box	TACAAAA	523	7	+	core promotor /enhancer element
GH_A13G1885	TATA-box	TATACA	621	6	-	core promotor /enhancer element
GH_A13G1885	TATA-box	TATA	623	4	+	core promotor /enhancer element
GH_A13G1885	TATA-box	TATAA	764	5	-	core promotor /enhancer element
GH_A13G1885	TATA-box	TATA	765	4	-	core promotor /enhancer element
GH_A13G1885	TATA-box	TATAAA	782	6	-	core promotor /enhancer element
GH_A13G1885	TATA-box	TATAA	783	5	-	core promotor /enhancer element
GH_A13G1885	TATA-box	TATA	784	4	-	core promotor /enhancer element
GH_A13G1885	TATA-box	TATATTTATATTT	934	12	+	core promotor /enhancer element
GH_A13G1885	TATA-box	TATAAAT	952	7	-	core promotor /enhancer element
GH_A13G1885	TATA-box	TATAAA	953	6	-	core promotor /enhancer element
GH_A13G1885	TATA-box	TATAA	954	5	-	core promotor /enhancer element
GH_A13G1885	TATA-box	TATA	955	4	-	core promotor /enhancer element
GH_A13G1885	TATA-box	ATATAA	967	6	+	core promotor /enhancer element
GH_A13G1885	TATA-box	TATA	968	4	-	core promotor /enhancer element
GH_A13G1885	TATA-box	ATTATA	988	6	+	core promotor /enhancer element
GH_A13G1885	TATA-box	TATAA	989	5	-	core promotor /enhancer element
GH_A13G1885	TATA-box	TATA	990	4	-	core promotor /enhancer element
GH_A13G1885	TATA-box	ATATAT	1004	6	-	core promotor /enhancer element
GH_A13G1885	TATA-box	TATA	1005	4	-	core promotor /enhancer element
GH_A13G1885	TATA-box	TATAAATA	1007	8	-	core promotor /enhancer element
GH_A13G1885	TATA-box	TATAAAT	1008	7	-	core promotor /enhancer element
GH_A13G1885	TATA-box	TATAAA	1009	6	-	core promotor /enhancer element
GH_A13G1885	TATA-box	TATAA	1010	5	-	core promotor /enhancer element
[truncated: 2,321 more rows]
